# Supplementary material for: The molecular evolution of PL10 homologs
Source: BMC Evol Biol. 2010 May 3;10:127. doi: 10.1186/1471-2148-10-127 (PMC2874800; doi:10.1186/1471-2148-10-127)
Supplement: Additional file 6 — The multiple sequence alignment of the putative PL10 homologs. A total of 37 sequences from 19 species were included in the alignment. The alignment length is 3944 bp. The number of phylogenetic informative sites is 2954 (79.4%). [file 1471-2148-10-127-S6.FAS]

>Human DDX3X
------------------------------------------------------------------------------------------------------------------------------------------------------------------------------------------------------------------------------------------------------------------------------------------------------------------------------ATGAGTCATGTGGCAGTGGAAAAT---GCGCTCGGGCTGGACCAGCAGTTTGCTGGCCTA---------------------------GACCTGAAC---TCTTCAGATAAT---CAGAGTGGAGGA---AGTACAGCCAGC---AAAGGGCGC---------------TATATTCCTCCTCATTTAAGGAACCGA---------------------GAAGCTACTAAA------------------------------------------------------------------------------------------------------------------------------------------------------GGTTTC---TACGAT---AAAGACAGTTCAGGGTGGAGTTCTAGCAAAGATAAGGATGCGTATAGC------------------AGTTTTGGA------TCT---------CGTAGT------GATTCAAGAGGG---------------------AAGTCTAGCTTCTTCAGTGATCGTGGA---AGTGGATCAAGGGGA------AGGTTTGATGAT---------------------CGTGGACGG------------------------------AGTGATTACGATGGCATTGGCAGCCGT------GGT---GACAGAAGTGGC------TTT------GGCAAATTTGAACGTGGTGGAAACAGTCGCTGGTGTGAC---------------------------AAATCA------GAT---------------------------------------GAAGAT---------GATTGGTCAAAACCACTCCCACCAAGTGAACGCTTGGAACAGGAA---CTCTTTTCTGGA---GGC------------------AACACTGGGATTAATTTTGAGAAATACGATGACATTCCAGTTGAGGCAACAGGCAACAACTGTCCT------CCACAT---------------ATTGAAAGTTTCAGTGATGTTGAGATGGGAGAAATTATCATGGGAAACATTGAGCTTACTCGTTATACTCGCCCAACTCCAGTGCAAAAGCATGCTATTCCTATTATCAAAGAGAAAAGAGACTTGATGGCTTGTGCCCAAACAGGGTCTGGAAAAACTGCAGCATTTCTGTTGCCCATCTTGAGTCAGATTTAT---TCAGATGGT---CCAGGCGAGGCTTTGAGGGCCATGAAG------------GAAAATGGAAGG------TATGGGCGCCGCAAACAATACCCAATCTCCTTGGTATTAGCACCAACGAGAGAGTTGGCAGTACAGATCTACGAGGAAGCCAGAAAATTTTCATACCGATCTAGAGTTCGTCCTTGCGTGGTTTATGGTGGTGCCGATATT---GGTCAGCAGATTCGAGACTTG---GAACGTGGATGCCATTTGTTAGTAGCCACTCCAGGACGTCTAGTGGATATGATGGAAAGAGGAAAGATTGGATTAGACTTTTGC---AAATACTTGGTGTTAGATGAAGCTGATCGGATGTTGGATATGGGGTTTGAGCCTCAGATTCGTAGAATAGTCGAACAA---GATACTATGCCTCCAAAGGGTGTC---CGCCACACTATGATGTTTAGTGCTACTTTTCCTAAGGAAATACAGATGCTGGCTCGTGATTTCTTAGATGAATATATCTTCTTGGCTGTAGGAAGAGTTGGCTCTACCTCTGAAAACATCACACAGAAAGTAGTTTGGGTGGAAGAATCAGACAAACGGTCATTTCTGCTTGACCTCCTAAATGCAACA------------------GGCAAGGATTCACTGACCTTAGTGTTTGTGGAGACCAAAAAGGGTGCAGATTCTCTGGAGGATTTCTTATACCAT------GAAGGATAC------GCATGTACC---AGCATCCATGGAGACCGTTCTCAGAGGGATAGAGAAGAGGCCCTTCACCAGTTCCGCTCAGGAAAAAGCCCAATTTTAGTGGCTACAGCAGTAGCAGCAAGAGGACTGGACATTTCAAATGTGAAACATGTTATCAATTTTGACTTGCCAAGTGATATTGAAGAATATGTACATCGTATTGGTCGTACGGGACGTGTAGGAAACCTTGGCCTGGCAACCTCATTCTTTAACGAGAGGAACATAAATATTACTAAGGATTTGTTGGATCTTCTTGTTGAAGCTAAACAAGAAGTGCCGTCTTGGTTA---GAAAAC---ATGGCTTATGAA---CACCACTACAAGGGTAGC---AGTCGTGGACGTTCTAAGAGT---------------AGCAGATTT---------AGTGGAGGG---------------TTTGGTGCC------------------------------------------AGAGACTACCGACAAAGTAGCGGTGCCAGCAGTTCCAGCTTCAGC---------AGCAGCCGCGCAAGC---------AGCAGC------CGCAGTGGC------------------GGAGGTGGC------CACGGTAGCAGCAGAGGATTT---------GGTGGA------------------------GGTGGCTATGGAGGCTTTTACAACAGTGATGGATATGGAGGAAATTAT------AACTCCCAGGGG---------------GTTGAC---TGGTGGGGTAAC-----------------------------------------------------------------------------------------------------------------------------------------------------------------------------------------------------------------------------------------------------------------------------------------------------------------------------------------------------------------------------------------------------------------------------------------------------------------------------------------------------------------------------------------------------------------------------------------------------------------------------------------------------------------------------------------------------------------------------------------------------------------------------------------------------------------------------------------------------------------------------------------------------
>Human_DDX3Y
------------------------------------------------------------------------------------------------------------------------------------------------------------------------------------------------------------------------------------------------------------------------------------------------------------------------------ATGAGTCATGTGGTGGTGAAAAAT---GACCCTGAACTGGACCAGCAGCTTGCTAATCTG---------------------------GACCTGAAC---TCTGAAAAA------CAGAGTGGAGGAGCAAGTACAGCGAGC---AAAGGGCGC---------------TATATACCTCCTCACTTAAGGAACAGA---------------------GAAGCATCTAAA------------------------------------------------------------------------------------------------------------------------------------------------------GGATTC---CATGAT---AAAGACAGTTCAGGTTGGAGTTGCAGCAAAGATAAGGATGCATATAGC------------------AGTTTTGGG------TCT---------CGA---------GATTCTAGAGGA---------------------AAGCCTGGTTATTTCAGTGAACGTGGA---AGTGGATCAAGGGGA------AGATTTGATGAT---------------------CGTGGACGG------------------------------AGTGACTATGATGGTATTGGCAATCGT------------GAAAGACCTGGC------TTT------GGCAGATTTGAACGGAGTGGACATAGTCGTTGGTGTGAC---------------------------AAGTCA------GTT---------------------------------------GAAGAT---------GATTGGTCAAAACCACTTCCACCAAGTGAACGCTTGGAGCAAGAA---CTGTTTTCTGGA---GGA------------------AACACGGGGATTAACTTTGAGAAATATGATGATATACCAGTAGAGGCAACCGGCAGTAACTGTCCT------CCACAT---------------ATTGAGAATTTTAGCGATATTGACATGGGAGAAATTATCATGGGGAACATTGAACTTACTCGCTATACTCGTCCTACTCCAGTGCAAAAACATGCCATTCCTATTATTAAGGGAAAAAGAGACTTAATGGCTTGTGCCCAAACAGGATCTGGGAAAACTGCAGCATTTCTTTTACCCATACTGAGTCAGATATAT---ACAGATGGT---CCAGGAGAAGCTTTGAAGGCTGTGAAG------------GAAAATGGAAGG------TATGGGCGCCGCAAACAATATCCAATATCCTTGGTTTTAGCCCCAACAAGAGAATTGGCTGTACAGATCTATGAGGAAGCCAGAAAATTTTCCTACCGATCTAGAGTTCGTCCTTGTGTAGTTTATGGTGGTGCTGATATT---GGTCAGCAGATTCGGGACTTA---GAACGTGGATGCCACTTGTTAGTAGCCACTCCAGGACGTCTAGTGGATATGATGGAAAGAGGAAAGATTGGATTAGACTTCTGC---AAGTACTTAGTGTTGGATGAAGCTGATAGGATGCTGGATATGGGATTTGAACCTCAGATACGTCGTATAGTTGAACAA---GATACTATGCCACCAAAGGGCGTT---CGTCACACCATGATGTTTAGTGCTACTTTTCCTAAGGAAATACAGATGCTTGCTCGTGACTTTTTGGATGAATATATCTTTTTGGCTGTAGGCAGAGTAGGCTCTACCTCTGAGAACATCACACAGAAAGTAGTTTGGGTGGAAGACTTAGATAAACGGTCATTTCTACTGGACATTTTAGGTGCAACA------------------GGGAGTGATTCACTTACTTTAGTGTTTGTGGAGACCAAAAAGGGAGCAGATTCCCTGGAGGATTTCTTATACCAT------GAAGGATAT------GCTTGTACT---AGTATTCATGGAGACCGGTCACAGAGAGATCGAGAGGAGGCCCTTCACCAGTTTCGCTCAGGAAAAAGCCCAATTCTAGTGGCTACAGCTGTGGCAGCACGAGGACTAGACATTTCAAATGTGAGACATGTTATCAATTTTGATTTGCCAAGTGATATTGAAGAATATGTGCATCGTATTGGCCGTACAGGACGTGTAGGAAACCTGGGCCTTGCCACCTCATTCTTTAATGAAAAAAATATGAATATTACAAAGGATTTGTTGGATCTTCTTGTAGAAGCTAAACAAGAAGTGCCTTCTTGGTTG---GAAAAT---ATGGCTTATGAA---CACCACTACAAGGGTGGC---AGTCGTGGACGATCTAAAAGT---------------AATAGATTC---------AGTGGAGGA---------------TTTGGTGCC------------------------------------------AGAGACTATCGACAAAGTAGTGGTTCCAGCAGTTCTGGCTTTGGT---GCT---AGT---CGC---GGA---------AGCAGCAGC---CGCAGTGGT------------------GGAGGTGGT------TACGGCAACAGCAGAGGATTT---------GGTGGA------------------------GGTGGCTATGGAGGCTTCTACAATAGTGATGGATATGGAGGAAATTAT------AACTCCCAGGGG---------------GTTGAC---TGGTGGGGCAAC-----------------------------------------------------------------------------------------------------------------------------------------------------------------------------------------------------------------------------------------------------------------------------------------------------------------------------------------------------------------------------------------------------------------------------------------------------------------------------------------------------------------------------------------------------------------------------------------------------------------------------------------------------------------------------------------------------------------------------------------------------------------------------------------------------------------------------------------------------------------------------------------------------
>Chimp DDX3Y
------------------------------------------------------------------------------------------------------------------------------------------------------------------------------------------------------------------------------------------------------------------------------------------------------------------------------ATGAGTCATGTGGTGGTGAAAAAT---GACCCTGAACTGGACCAGCAGCTTGCTAATCTG---------------------------GACCTGAAC---TCTGAAAAA------CAGAGTGGAGGAGCAAGTAGAGCGAGC---AAAGGGCGC---------------TATATACCTCCTCACTTAAGGAACAGA---------------------GAAGCATCTAAA------------------------------------------------------------------------------------------------------------------------------------------------------GGATTC---CATGAT---AAAGACAGTTCAGGTTGGAGTTGCAGCAAAGATAAGGATGCATATAAC------------------AGTTTTGGG------TCT---------CGA---------GATTCTAGAGGA---------------------AAGCCTGGTTATTTCAGTGAACGTGGA---AGTGGATCAAGGGGA------AGATTTGATGAT---------------------CGTGGACGG------------------------------AGTGACTATGATGGTATTGGCAATCGT------------GACAGACCTGGC------TTT------GGCAGATTTGAACGGAATGGACATAGTCGTTGGTGTGAC---------------------------AAGTCA------GAT---------------------------------------GAAGAT---------GATTGGTCAAAACCACTTCCACCAAGTGAACGCTTGGAGCAAGAA---CTGTTTTCTGGA---GGA------------------AACACGGGGATTAACTTTGAGAAATATGATGATATACCAGTAGAGGCAACCGGCAGTAACTGTCCT------CCACAT---------------ATTGAGAATTTTGGCGATATTGACATGGGAGAAATTATCATGGGGAACATTCAACTTACTCGCTATACTCGTCCTACTCCAGTGCAAAAACATGCCATTCCTATTATTAAGGGAAAAAGAGACTTAATGGCTTGTGCCCAAACAGGATCTGGGAAAACTGCGGCATTTCTTTTACCCATACTGAGTCAGATATAT---ACAGATGGT---CCAGGAGAAGCTTTGAAGGCTGTGAAG------------GAAAATGGAAGG------TACGGGCGCCGCAAACAATATCCAATATCCTTGGTTTTAGCCCCAACAAGAGAATTGGCTGTACAGATCTATGAGGAAGCCAGAAAATTTTCCTACCGATCTAGAGTTCGTCCTTGTGTAGTTTATGGTGGTGCTGATATT---GGTCAGCAGATTCGGGACTTA---GAACGTGGATGCCACTTGTTAGTAGCCACTCCAGGACGTCTAGTGGATATGATGGAAAGAGGAAAGATTGGATTAGACTTCTGC---AAGTACTTAGTGTTGGATGAAGCTGATAGGATGCTGGATATGGGATTTGAACCTCAGATACGTCGTATAGTTGAACAA---GATACTATGCCACCAAAGGGCGTT---CGTCACACCATGATGTTTAGTGCTACTTTTCCTAAGGAAATACAGATGCTTGCTCGTGACTTTTTGGATGAATATATCTTTTTGGCTGTAGGCAGAGTAGGCTCTACCTCTGAGAACATCACACAGAAAGTAGTTTGGGTGGAAGACTTAGATAAACGGTCATTTCTACTGGACATTTTAGGTGCAGCA------------------GGGACGGATTCACTTACTTTAGTGTTTGTGGAGACCAAAAAGGGAGCAGATTCCCTGGAGGATTTCTTATACCAT------GAAGGATAT------GCTTGTACT---AGTATTCATGGAGACCGGTCACAGAGAGATCGAGAGGAGGCCCTTCACCAGTTTCGCTCAGGAAAAAGCCCAATTCTAGTGGCTACAGCTGTGGCAGCACGAGGACTAGACATTTCAAATGTGAGACATGTTATCAATTTTGATTTGCCAAGTGATATTGAAGAATATGTGCATCGTATTGGCCGTACAGGACGTGTAGGAAACCTGGGCCTTGCCACCTCATTCTTTAATGAAAAAAATATCAATATTACAAAGGATTTGTTGGATCTTCTTGTAGAAGCTAAACAAGAAGTGCCTTCTTGGTTG---GAAAAT---ATGGCTTATGAA---CACCAATACAAGGGTGGC---AGTCGTGGACGATCTAAAAGT---------------AATAGATTC---------AGTGGAGGA---------------TTTGGTGCC------------------------------------------AGAGACTATCGACAAAGTAGTGGTTCCAGCAGTTCTGGCTTTGGT---GCT---AGT---CGT---GGA---------AGCAGCAGC---CGCAGTGGT------------------GGAGGTGGT------TACGGCAACAGCAGAGGATTT---------GGTGGA------------------------GGTGGCTATGGAGGCTTCTACAATAGTGATGGATATGGAGGAAATTAT------AACTCCCAGGGG---------------GTTGAC---TGGTGGGGCAAC-----------------------------------------------------------------------------------------------------------------------------------------------------------------------------------------------------------------------------------------------------------------------------------------------------------------------------------------------------------------------------------------------------------------------------------------------------------------------------------------------------------------------------------------------------------------------------------------------------------------------------------------------------------------------------------------------------------------------------------------------------------------------------------------------------------------------------------------------------------------------------------------------------
>Chimp DDX3X
------------------------------------------------------------------------------------------------------------------------------------------------------------------------------------------------------------------------------------------------------------------------------------------------------------------------------ATGAGTCATGTGGCAGTGGAAAAT---GCGCTCGGGCTGGACCAGCAGTTTGCTGGCCTA---------------------------GACCTGAAC---TCTTCAGATAAT---CAGAGTGGAGGA---AGTACAGCAAGC---AAAGGGCGC---------------TATATTCCTCCTCATTTAAGGAACCGA---------------------GAAGCTACTAAA------------------------------------------------------------------------------------------------------------------------------------------------------GGTTTC---TACGAT---AAAGACAGTTCAGGGTGGAGTTCTAGCAAAGATAAGGATGCGTATAGC------------------AGTTTTGGA------TCT---------CGTAGT------GATTCAAGAGGG---------------------AAGTCTAGCTTCTTCAGTGATCGTGGA---AGTGGATCAAGGGGA------AGATTTGATGAT---------------------CGTGGACGG------------------------------AGTGATTACGACAGCATTGGCAGCCGT------GGT---GACAGAAGTGGC------TTT------GGCAAATTTGAACGTGGTGGAAACAGTCGCTGGTGTGAC---------------------------AAATCA------GAT---------------------------------------GAAGAT---------GATTGGTCAAAACCACTCCCACCAAGTGAACGCTTGGAACAGGAA---CTCTTTTCTGGA---GGC------------------AACACTGGGATTAATTTTGAGAAATACGATGACATTCCAGTTGAGGCAACAGGCAACAACTGTCCT------CCACAT---------------ATTGAAAGTTTCAGTGATGTTGAGATGGGAGAAATTATCATGGGAAACATTGAGCTTACTCGTTATACTCGCCCAACTCCAGTGCAAAAGCATGCTATTCCTATTATCAAAGAGAAAAGAGACTTGATGGCTTGTGCCCAAACAGGGTCTGGAAAAACTGCAGCATTTCTGTTGCCCATCTTGAGTCAGATTTAT---TCAGATGGT---CCAGGCGAGGCTTTGAGGGCCATGAAG------------GAAAATGGAAGG------TATGGGCGCCGCAAACAATACCCAATCTCCTTGGTATTAGCACCAACGAGAGAGTTGGCAGTACAGATCTACGAGGAAGCCAGAAAA------------------------------------------------------------------------------------------------------------------------------------------------------------------------------------------------------------------------------------------------------------------------------------------------------------------------------------------------------------------------------------------------------------------------------------------------------------------------------------------------------AAGGATTCACTGACCTTAGTGTTTGTGGAGACCAAAAAGGGTGCAGATTCTCTGGAGGATTTCTTATACCAT------GAAGGATAC------GCATGTACC---AGCATCCATGGAGACCGTTCTCAGAGGGATAGAGAAGAGGCCCTTCACCAGTTCCGCTCAGGAAAAAGCCCAATTCTAGTGGCTACAGCAGTAGCAGCAAGAGGACTGGACATTTCAAATGTGAAACATGTTATCAATTTTGACTTGCCAAGTGATATTGAAGAATATGTACATCGTATTGGTCGTACAGGACGTGTAGGAAACCTTGGCCTGGCAACCTCATTCTTTAACGAGAGGAACATAAATATTACTAAGGATTTGTTGGATCTTCTTGTTGAAGCTAAACAAGAAGTGCCGTCTTGGTTA---GAAAAC---ATGGCTTATGAA---CACCATTACAAGGGTAGC---AGTCGTGGACGTTCTAAG--------------------------------------------------------------------------------------------------------------------------------------------------------------------------------------------------------------------------------------------------------------------------------------------------------------------------------------------------------------------------------------------------------------------------------------------------------------------------------------------------------------------------------------------------------------------------------------------------------------------------------------------------------------------------------------------------------------------------------------------------------------------------------------------------------------------------------------------------------------------------------------------------------------------------------------------------------------------------------------------------------------------------------------------------------------------------------------------------------------------------------------------------------------------------------------------------------------------------------------------------------------------------------------------------------------------------
>Orangutan DDX3X
------------------------------------------------------------------------------------------------------------------------------------------------------------------------------------------------------------------------------------------------------------------------------------------------------------------------------ATGAGTCATGTGGCAGTGGAAAAT---GCGCTCGGGCTGGACCAGCAGTTTGCTGGCCTA---------------------------GACCTGAAC---TCTTCAGATAAT---CAGAGTGGAGGA---AGTACAGCCAGC---AAAGGGCGC---------------TATATTCCTCCTCATTTAAGGAACCGA---------------------GAAGCTACTAAA------------------------------------------------------------------------------------------------------------------------------------------------------GGTTTC---TACGAT---AAAGACAGTTCAGGGTGGAGTTCTAGCAAAGATAAGGATGCGTATAGC------------------AGTTTTGGA------TCT---------CGTAGT------GATTCAAGAGGG---------------------AAGTCTAGCTTCTTCAGTGATCGTGGA---AGTGGATCAAGGGGA------AGGTTTGATGAT---------------------CGTGGACGG------------------------------AGTGATTACGACGGCATTGGCAGCCGT------GGT---GACAGAAGTGGC------TTT------GGCAAATTTGAACGTGGTGGAAACAGTCGCTGGTGTGAC---------------------------AAATCA------GAT---------------------------------------GAAGAT---------GATTGGTCAAAACCACTCCCACCAAGTGAACGCTTGGAACAGGAA---CTCTTTTCTGGA---GGC------------------AACACTGGGATTAATTTTGAGAAATATGATGACATTCCAGTTGAGGCAACAGGCAACAACTGTCCT------CCACAT---------------ATTGAAAGTTTCAGTGATGTTGAGATGGGAGAAATTATCATGGGAAACATTGAGCTTACTCGTTATACTCGCCCAACTCCAGTGCAAAAGCATGCTATTCCTATTATCAAAGAGAAAAGAGACTTGATGGCTTGTGCCCAAACAGGGTCTGGAAAAACTGCAGCATTTCTGTTGCCCATCTTGAGTCAGATTTAT---TCAGATGGT---CCAGGCGAGGCTTTGAGGGCCATGAAG------------GAAAATGGAAGG------TATGGGCGCCGCAAACAATACCCAATCTCCTTGGTATTAGCACCAACGAGAGAGTTGGCAGTACAGATCTACGAGGAAGCCAGAAAATTTTCATACCGATCTAGAGTTCGTCCTTGCGTGGTTTATGGTGGTGCCGATATT---GGTCAGCAGATTCGAGACTTG---GAACGTGGATGCCATTTGTTAGTAGCCACTCCAGGACGTCTAGTGGATATGATGGAAAGAGGAAAGATTGGATTAGACTTTTGC---AAATATTTGGTGTTAGATGAAGCTGATCGGATGTTGGATATGGGGTTTGAACCTCAGATTCGTAGAATAGTTGAACAA---GATACTATGCCTCCAAAGGGTGTC---CGCCACACTATGATGTTTAGTGCTACTTTCCCTAAGGAAATACAGATGCTGGCTCGTGATTTCTTAGATGAATATATCTTCTTGGCTGTAGGAAGAGTTGGCTCTACCTCTGAAAACATCACACAGAAAGTAGTTTGGGTGGAAGAATCAGACAAACGGTCATTTCTGCTTGACCTCCTAAATGCAACA------------------GGCAAGGATTCACTGACCTTAGTGTTTGTGGAGACCAAAAAGGGTGCAGATTCTCTGGAGGATTTCTTGTACCAT------GAAGGATAC------GCATGTACC---AGTATCCATGGAGACCGTTCTCAGAGGGATAGAGAAGAGGCCCTTCACCAGTTCCGCTCAGGAAAAAGCCCAATTCTAGTGGCTACAGCAGTAGCAGCAAGAGGACTGGACATTTCAAATGTGAAACATGTTATCAATTTTGACTTGCCAAGTGATATTGAAGAATATGTACATCGTATTGGTCGTACAGGACGTGTAGGAAACCTTGGCCTGGCAACCTCATTCTTTAACGAGAGGAACATAAATATTACTAAGGATTTGTTGGATCTTCTTGTTGAAGCTAAACAAGAAGTGCCGTCTTGGTTA---GAAAAC---ATGGCTTATGAA---CACCACTACAAGGGTAGC---AGTCGTGGACGTTCTAAG---------------------AGATTT---------AGTGGAGGG---------------TTTGGTGCC------------------------------------------AGAGACTACCGACAAAGTAGCGGTGCCAGCAGTTCCAGCTTCAGT---------AGCAGCCGCGCAAGC---------AGCAGC------CGCAGTGGT------------------GGAGGTGGC------CACGGTAGCAGCAGAGGATTC---------GGTGGA------------------------GGTGGCTATGGAGGCTTTTACAACAGTGATGGATATGGAGGAAATTAT------AACTCCCAGGGG---------------GTTGAC---TGGTGGGGTAAC-----------------------------------------------------------------------------------------------------------------------------------------------------------------------------------------------------------------------------------------------------------------------------------------------------------------------------------------------------------------------------------------------------------------------------------------------------------------------------------------------------------------------------------------------------------------------------------------------------------------------------------------------------------------------------------------------------------------------------------------------------------------------------------------------------------------------------------------------------------------------------------------------------
>Mouse DDX3X
------------------------------------------------------------------------------------------------------------------------------------------------------------------------------------------------------------------------------------------------------------------------------------------------------------------------------ATGAGTCATGTGGCAGTGGAAAAT---GCGCTCGGGCTGGACCAGCAGTTTGCTGGCCTA---------------------------GACCTGAAC---TCTTCAGATAAT---CAGAGTGGAGGA---AGTACAGCAAGC---AAAGGGCGT---------------TATATCCCACCTCATTTAAGGAACAGA---------------------GAAGCTACTAAA------------------------------------------------------------------------------------------------------------------------------------------------------GGATTC---TATGAC---AAAGACAGTTCAGGGTGGAGTTCTAGTAAAGATAAGGATGCATACAGC------------------AGTTTTGGA------TCA---------CGGGGT------GATTCAAGAGGG---------------------AAGTCTAGCTTCTTTGGAGATCGTGGA---AGTGGATCAAGGGGA------AGGTTTGATGAT---------------------CGTGGACGG------------------------------GGAGACTATGATGGCATTGGTGGCCGT------GGA---GATAGAAGTGGC------TTT------GGCAAATTTGAAAGAGGTGGAAATAGTCGCTGGTGTGAC---------------------------AAATCA------GAT---------------------------------------GAAGAT---------GACTGGTCAAAGCCACTCCCACCAAGTGAACGATTGGAACAGGAA---CTCTTTTCTGGA---GGC------------------AATACTGGGATTAACTTTGAGAAATATGATGACATTCCAGTCGAAGCAACAGGCAACAACTGTCCT------CCACAC---------------ATTGAAAGTTTCAGTGATGTCGAGATGGGAGAAATTATTATGGGAAACATTGAGCTTACTCGTTATACTCGCCCAACTCCAGTGCAGAAGCATGCTATTCCTATTATCAAAGAGAAAAGAGACTTGATGGCTTGTGCTCAAACAGGCTCTGGAAAAACTGCAGCATTTCTCTTGCCCATCTTGAGTCAGATCTAT---GCTGATGGT---CCAGGAGAAGCTCTGAGGGCTATGAAG------------GAAAATGGAAGA------TATGGCCGTCGTAAACAGTATCCAATCTCTTTGGTACTGGCACCAACGAGAGAATTGGCAGTGCAGATCTATGAGGAAGCCAGAAAATTCTCATACCGATCTAGAGTCCGTCCTTGCGTGGTTTATGGTGGTGCTGAAATT---GGCCAGCAGATTCGAGACTTA---GAACGTGGATGCCACTTGTTAGTAGCCACTCCAGGACGTCTAGTGGATATGATGGAGAGAGGGAAGATCGGGTTAGACTTCTGC---AAATACCTGGTGTTAGATGAAGCTGACCGGATGTTAGATATGGGGTTTGAACCTCAGATACGAAGAATAGTTGAACAA---GACACTATGCCTCCAAAAGGTGTC---CGCCACACTATGATGTTTAGTGCTACTTTTCCTAAGGAAATACAGATGCTGGCCCGTGATTTCTTAGATGAGTACATATTTCTGGCTGTAGGAAGAGTTGGGTCTACTTCAGAGAACATCACACAAAAAGTGGTTTGGGTGGAGGAGATAGACAAAAGGTCATTTCTGCTTGACCTTCTAAATGCAACA------------------GGCAAGGATTCCCTGACTCTAGTGTTTGTGGAGACCAAAAAGGGGGCAGATTCGCTGGAGGATTTCTTATACCAT------GAAGGATAT------GCTTGTACC---AGTATCCATGGAGACCGTTCTCAGAGAGATAGGGAAGAGGCCCTTCACCAGTTCCGCTCAGGAAAAAGCCCAATTCTAGTGGCTACAGCAGTAGCAGCAAGAGGACTGGATATTTCAAATGTGAAGCATGTTATTAATTTTGACCTGCCTAGTGATATCGAAGAATATGTGCATCGCATAGGCCGTACAGGCCGTGTGGGAAACCTTGGTCTTGCCACCTCATTCTTTAATGAAAGGAATATAAATATCACAAAGGATTTACTGGATCTTCTTGTTGAAGCAAAACAAGAAGTGCCTTCTTGGTTA---GAGAAC---ATGGCTTTTGAA---CACCACTACAAGGGTAGC---AGTCGTGGACGTTCTAAGAGC---------------AGTCGATTT---------AGTGGAGGG---------------TTTGGTGCC------------------------------------------AGAGACTACCGACAGAGTAGCGGTGCCAGCAGTTCCAGCTTCAGC---------AGCAGCCGTGCAAGC---------AGCAGT------CGAAGTGGT------------------GGAGGTGGC------CATGGCGGCAGTCGAGGATTT---------GGTGGA------------------------GGTGGCTACGGAGGCTTTTACAACAGTGATGGATATGGAGGGAATTAT------AACTCCCAGGGG---------------GTTGAC---TGGTGGGGTAAC-----------------------------------------------------------------------------------------------------------------------------------------------------------------------------------------------------------------------------------------------------------------------------------------------------------------------------------------------------------------------------------------------------------------------------------------------------------------------------------------------------------------------------------------------------------------------------------------------------------------------------------------------------------------------------------------------------------------------------------------------------------------------------------------------------------------------------------------------------------------------------------------------------
>Mouse DDX3Y
------------------------------------------------------------------------------------------------------------------------------------------------------------------------------------------------------------------------------------------------------------------------------------------------------------------------------ATGAGTCAAGTGGCAGCGGAAAGT---ACGGCCGGCCTGGACCAGCAATTTGTTGGTCTT---------------------------GACCTGAAA---TCATCAGATAAT---CAGAATGGAGGAGGAAATACAGAGAGC---AAAGGGCGC---------------TATATACCTCCTCACTTAAGGAACAGA---------------------GAAACATCTAAA------------------------------------------------------------------------------------------------------------------------------------------------------GGGGTC---TGTGAT---AAGGACAGTTCAGGATGGAGCTGTAGTAAAGATAAAGATGCCTACAGC------------------AGTTTTGGA------TCT---------CGT---------GATTCCAGAGGG---------------------AAGCCCAATTATTTCAGTGATCGTGGA---AGTGGATCCAGGGGA------AGGTTCGATGAT---------------------CATGGTCGA------------------------------AATGACTATGATGGTATTGGTGGTCGT------------GACCGAACTGGA------TTT------GGCAAATTTGAACGGAGTGGTCATAGTCGTTGGAGTGAC---------------------------AGATCA------GAT---------------------------------------GAAGAT---------GACTGGTCAAAACCACTTCCACCAAGTGAACGCTTAGAGCAAGAA---CTTTTTTCTGGA---GGA------------------AACACAGGGATTAACTTTGAGAAATATGATGATATACCAGTAGAAGCAACTGGAAATAATTGTCCT------CCTCAC---------------ATTGAAAATTTCAGTGATATTGAGATGGGAGAAATTATCATGGGGAACATTGAACTTACTCGTTACACTCGTCCTACTCCAGTGCAAAAACATGCTATTCCAATTATTAAAGAAAAAAGGGACTTAATGGCTTGTGCTCAAACAGGGTCTGGAAAAACTGCTGCATTTCTACTACCCATTCTCAGTCAGATTTAT---ACAGATGGT---CCAGGAGAGGCTTTGAAGGCTATGAAG------------GAAAATGGAAGA------TATGGTCGCCGTAAACAATACCCAATCTCCTTGGTGTTAGCCCCAACAAGAGAATTGGCTGTGCAGATCTATGAGGAAGCCAGAAAATTTTCATACCGATCTAGAGTCCGTCCTTGTGTAGTGTATGGTGGTGCTGATACT---GTTCAGCAGATTCGGGACTTA---GAACGTGGATGCCACTTGTTAGTTGCCACACCAGGACGTCTAGTGGACATGATGGAAAGAGGAAAGATTGGATTAGATTTCTGC---AAATACTTAGTATTGGATGAAGCTGATAGGATGCTGGATATGGGATTTGAACCTCAAATACGTCGTATAGTTGAGCAG---GACACAATGCCACCAAAGGGGGTT---CGTCACACTATGATGTTTAGTGCTACTTTTCCTAAGGAGATACAGATGCTTGCTCGTGACTTTTTAGATGAATATATCTTTCTGGCTGTAGGCAGAGTAGGATCTACTTCTGAGAACATCACACAGAAAGTAGTATGGGTTGAAGAACTAGACAAACGGTCATTTTTACTTGATCTCTTAAATGCAACA------------------GGGAAGGATTCATTGACTTTAGTATTTGTGGAGACTAAAAAGGGTGCAGATTCGCTGGAGAACTTCTTATTTCAA------GAAAGATAT------GCGTGTACT---AGTATTCATGGAGACAGATCACAGAAAGATCGAGAGGAGGCCCTTCACCAGTTTCGCTCAGGGCGAAAGCCAATTTTAGTGGCTACAGCTGTGGCAGCAAGAGGTCTAGACATTTCAAATGTGAAACATGTTATCAATTTTGATTTGCCAAGCGATATTGAAGAATATGTGCATCGAATTGGCCGCACAGGACGTGTAGGAAACCTTGGACTTGCCACCTCTTTTTTCAATGAGAGGAATTTGAACATCACAAAAGATTTGTTAGATCTCCTTGTTGAGGCTAAACAAGAAGTGCCTTCTTGGTTG---GAAAGT---ATGGCTTATGAA---CACCACTACAAGGGAAGT---AGCCGTGGACGTTCTAAAAGC------------------AGATTC---------AGTGGAGGA---------------TTTGGAGCC------------------------------------------AGAGACTATCGACAGAGCAGTGGTTCTGCAAATGCTGGATTTAAT---------AGTAACCGTGCCAAT---------AGCAGC------CGAAGTAGT------------------GGTAGTAGC------CAC------AACAGAGGATTT---------GGTGGA------------------------GGTGGCTATGGAGGTTTCTACAATAATGATGGTTATGGAGGAAATTAT------AACTCCCAGGCA---------------GTTGAC---TGGTGGGGCAAT-----------------------------------------------------------------------------------------------------------------------------------------------------------------------------------------------------------------------------------------------------------------------------------------------------------------------------------------------------------------------------------------------------------------------------------------------------------------------------------------------------------------------------------------------------------------------------------------------------------------------------------------------------------------------------------------------------------------------------------------------------------------------------------------------------------------------------------------------------------------------------------------------------
>Mouse Chr1 PL10
------------------------------------------------------------------------------------------------------------------------------------------------------------------------------------------------------------------------------------------------------------------------------------------------------------------------------ATGAGTCATGTGGCAGAGGAAGAT---GAGCTCGGGCTGGACCAGCAGTTGGCTGGCCTA---------------------------GACCTGACG---TCTCGGGACAGC---CAGAGCGGGGGC---AGCACAGCCAGC---AAAGGGCGC---------------TACATCCCCCCTCACCTGCGGAACCGG---------------------GAGGCCGCGAAG------------------------------------------------------------------------------------------------------------------------------------------------------GCGTTC---TACGAC---AAAGACGGCTCACGGTGGAGT------AAAGACAAGGATGCCTACAGC------------------AGCTTCGGG------TCC---------CGCAGC------GACACGAGAGCC---------------------AAGTCCAGTTTCTTCAGTGACCGCGGCGGAAGCGGCTCCAGGGGA------AGGTTTGACGAG---------------------CGCGGGCGG------------------------------AGTGACTACGAGAGTGTTGGCAGCCGG------GGA---GGTAGAAGTGGC------TTT------GGCAAATTTGAGCGGGGCGGGAACAGTCGCTGGTGTGAC---------------------------AAAGCA------GAC---------------------------------------GAGGAT---------GACTGGTCGAAACCGCTCCCACCAAGCGAACGCTTGGAACAGGAA---CTCTTTTCCGGA---GGC------------------AACACTGGGATTAACTTTGAGAAATATGATGACATCCCGGTTGAGGCGACAGGGAATAACTGCCCT------CCACAT---------------ATTGAAAGTTTCAGCGATGTCGAGATGGGAGAGATTATTATGGGAAACATCGAGCTCACTCGTTACACACGCCCAACTCCTGTGCAAAAGCATGCTATTCCTATTATCAAGGAGAAAAGAGACTTGATGGCTTGTGCCCAAACGGGGTCTGGAAAAACAGCAGCTTTTCTTCTACCTATCTTGAGTCAGATCTAT---ACGGATGGT---CCAGGTGAGGCTTTGAGGGCCATGAAG------------GAGAATGGAAAG------TATGGGCGTCGCAAACAGTATCCAATCTCCTTGGTCTTGGCTCCGACCAGAGAATTGGCCGTGCAGATCTATGAGGAGGCCAGGAAATTCTCATACCGCTCTCGAGTTCGTCCTTGTGTGGTTTATGGTGGAGCTGATATT---GGGCAGCAGATTCGAGACTTG---GAACGTGGCTGTCACTTGTTAGTAGCTACTCCAGGACGGCTAGTAGATATGATGGAGAGAGGAAAGATTGGACTGGACTTCTGC---AAATACTTGGTGTTAGATGAAGCAGATCGAATGTTGGACATGGGCTTTGAGCCTCAGATACGAAGAATAGTTGAGCAA---GACACCATGCCTCCAAAAGGTGTC---CGCCACACTATGATGTTTAGTGCTACCTTTCCTAAGGAAATACAGATGCTGGCTCGGGATTTCTTGGATGAATATATCTTTCTGGCCGTAGGAAGAGTTGGGTCTACTTCTGAGAACATCACACAGAAAGTCGTGTGGGTGGAAGAAGCAGACAAGCGGTCATTTCTGCTTGACCTCCTGAATGCAACG------------------GGCAAGGATTCCCTGATATTGGTGTTTGTGGAAACCAAAAAGGGTGCAGATTCTCTGGAGGACTTCTTATACCAC------GAAGGATAT------GCTTGTACC---AGTATCCATGGAGACCGATCTCAGCGAGATAGGGAAGAGGCCCTTCACCAATTCCGATCAGGAAAAAGCCCAATTCTCGTGGCTACAGCAGTAGCTGCAAGAGGACTGGATATTTCCAATGTGAAACATGTCATCAATTTCGACTTGCCTAGTGACATCGAAGAATATGTGCATCGCATTGGCCGTACAGGTCGTGTTGGAAACCTTGGCCTTGCCACCTCATTCTTCAACGAGAGGAACATAAATATTACCAAAGATTTATTGGATCTTCTTGTTGAAGCAAAACAAGAAGTGCCATCTTGGCTA---GAAAAC---ATGGCTTTTGAA---CACCATTACAAGGGTGGC---AGTCGTGGACGGTCCAAGAGC------------------AGATTT---------AGTGGAGGA---------------TTTGGTGCT------------------------------------------AGAGACTATCGACAAAGTAGCGGTGCCAGCAGTTCCAGCTTCAGC---------AGTGGCCGTGCTAGC---------AACAGT------CGCAGCGGT------------------GGAGGCAGC------CATGGCAGCAGCAGAGGGTTT---------GGTGGA------------------------GGTAGCTATGGAGGCTTTTACAACAGTGATGGATATGGAGGAAATTAT------AGCTCCCAGGGG---------------GTTGAC---TGGTGGGGTAAC-----------------------------------------------------------------------------------------------------------------------------------------------------------------------------------------------------------------------------------------------------------------------------------------------------------------------------------------------------------------------------------------------------------------------------------------------------------------------------------------------------------------------------------------------------------------------------------------------------------------------------------------------------------------------------------------------------------------------------------------------------------------------------------------------------------------------------------------------------------------------------------------------------
>Rat Chr13 PL10
------------------------------------------------------------------------------------------------------------------------------------------------------------------------------------------------------------------------------------------------------------------------------------------------------------------------------ATGAGTCATGTGGCAGAGGAAGAT---GAGCTTGGGCTGGACCAGCAGTTGGCTGGCCTA---------------------------GACCTGACG---TCTCCAGACAGC---CAGAGCGGGGCA---AGCACAGCCAGC---AAAGGGCGC---------------TACATCCCTCCTCACCTGCGGAACAGG---------------------GAGGCTACGAAA------------------------------------------------------------------------------------------------------------------------------------------------------GCGTCC---TACGAC---AAAGACAGCTCACGGTGGAGT------AAAGACAAGGATGCCTACAGC------------------AGCTTTGGT------TCC---------CGCAGT------GACACGAGAGCC---------------------AAGTCGAGTTTCTTCAGCGACCGCGGA---AGTGGCTCCAGAGGA------AGGTTTGATGAC---------------------CGCGGGCGG------------------------------AGTGACTATGAGGGCGTTGGCAGCCGT------GGA---GGTAGAAGTGGC------TTT------GGCAAATTTGAGCGGGGCGGGAACAGTCGCTGGTGTGAC---------------------------AAAGCA------GAC---------------------------------------GAGGAT---------GACTGGTCTAAACCACTCCCACCAAGCGAACGCTTGGAACAGGAG---CTCTTTTCTGGA---GGC------------------AATACTGGGATTAACTTTGAGAAATATGATGACATTCCAGTTGAAGCGACAGGGAATAACTGCCCT------CCACAT---------------ATTGAAAGTTTCAGCGACGTCGAGATGGGAGAAATTATTATGGGAAACATCGAGCTCACTCGTTATACACGCCCAACTCCGGTACAAAAGCATGCTATTCCTATTATCAAGGAGAAAAGAGACTTGATGGCTTGTGCTCAAACAGGGTCTGGAAAAACGGCAGCTTTTCTTCTACCTATCTTGAGTCAGATCTAT---ACAGATGGT---CCAGGTGAGGCTTTGAGGGCCATGAAG------------GAGAATGGAAAG------TATGGGCGTCGCAAACAGTATCCGATCTCCTTGGTTTTGGCTCCGACCAGAGAATTGGCAGTGCAGATCTATGAGGAGGCCAGGAAATTCTCATACCGATCTCGAGTTCGACCTTGTGTGGTTTATGGTGGAGCTGATATT---GGGCAGCAGATTCGAGACTTG---GAACGTGGCTGTCACTTGTTAGTAGCTACTCCAGGACGGCTAGTGGACATGATGGAGAGAGGAAAGATCGGACTGGACTTCTGC---AAATACTTGGTGTTAGACGAAGCGGATCGAATGTTGGACATGGGCTTTGAGCCTCAGATACGAAGAATAGTTGAACAA---GACACCATGCCTCCAAAAGGTGTC---CGTCACACTATGATGTTTAGCGCTACTTTTCCTAAGGAAATACAGATGCTGGCTCGGGATTTCTTGGATGAATATATCTTTCTGGCCGTAGGAAGAGTCGGATCTACTTCTGAGAACATCACACAGAAAGTTGTGTGGGTGGAAGAAGCAGACAAGCGGTCATTTCTGCTTGACCTCCTGAATGCGACA------------------GGCAAGGATTCCCTGATATTGGTGTTCGTGGAAACCAAAAAGGGTGCAGATTCTCTGGAGGATTTCTTATACCAT------GAAGGATAT------GCTTGTACC---AGTATTCATGGAGACCGATCTCAGCGAGATAGGGAAGAGGCCCTTCACCAATTCCGATCAGGAAAAAGTCCAATTCTCGTGGCTACAGCAGTAGCAGCAAGAGGACTGGATATTTCCAATGTGAAACATGTCATCAATTTCGACTTGCCTAGTGACATCGAAGAATATGTGCATCGAATTGGCCGTACAGGTCGTGTTGGAAACCTTGGCCTTGCCACCTCATTCTTCAACGAGAGGAACATAAATATTACCAAAGATTTATTGGATCTTCTTGTTGAAGCAAAACAAGAAGTGCCATCTTGGCTA---GAAAAC---ATGGCTTTTGAA---CATCATTACAAGGGTGGC---AGTCGTGGACGGTCCAAGAGC------------------AGATTT---------AGTGGAGGA---------------TTTGGTGCT------------------------------------------AGAGACTATCGACAAAGTAGCGGTGCCAGCAGTTCCAGCTTCAGC---------AGTGGCCGTGCTAGC---------AACAGT------CGCAGTGGT------------------GGAGGCAGC------CATGGCAGCAGCAGAGGGTTT---------GGTGGA------------------------GGTAGCTATGGAGGCTTTTACAATAGTGATGGATATGGAGGAAATTAT------AGCTCCCAGGGG---------------GTTGAC---TGGTGGGGTAAC-----------------------------------------------------------------------------------------------------------------------------------------------------------------------------------------------------------------------------------------------------------------------------------------------------------------------------------------------------------------------------------------------------------------------------------------------------------------------------------------------------------------------------------------------------------------------------------------------------------------------------------------------------------------------------------------------------------------------------------------------------------------------------------------------------------------------------------------------------------------------------------------------------
>Rat DDX3X
------------------------------------------------------------------------------------------------------------------------------------------------------------------------------------------------------------------------------------------------------------------------------------------------------------------------------ATGAGTCATGTGGCAGTGGAAAAT---GCGCTCGGGCTGGACCAGCAGTTTGCTGGCCTA---------------------------GACCTGAAC---TCTTCAGATAAT---CAGACTGGAGGA---AGTACAGCAAGC---AAAGGGCGC---------------TATATCCCTCCTCATTTAAGGAACAGA---------------------GAAGCTACTAAA------------------------------------------------------------------------------------------------------------------------------------------------------GGATTC---TATGAC---AAAGACAGTTCAGGGTGGAGTTCTAGTAAAGATAAAGATGCATACAGC------------------AGCTTTGGA------TCC---------CGGGGT------GACTCACGAGGG---------------------AAGTCTAGCTTCTTTGGTGATCGTGGA---AGTGGATCAAGGGGA------AGGTTTGATGAT---------------------CGTGGACGG------------------------------GGAGACTATGATGGCATTGGTGGCCGT------GGA---GATAGGAGTGGC------TTT------GGCAAATTTGAAAGAGGTGGAAATAGTCGCTGGTGTGAT---------------------------AAATCA------GAT---------------------------------------GAAGAT---------GACTGGTCAAAGCCACTCCCACCAAGTGAACGCTTGGAACAGGAA---CTCTTTTCTGGA---GGC------------------AATACTGGGATTAACTTTGAGAAATATGATGACATTCCAGTTGAAGCAACAGGCAACAACTGTCCT------CCACAT---------------ATTGAAAGTTTCAGTGATGTTGAGATGGGAGAAATTATTATGGGAAACATTGAGCTTACTCGTTATACTCGTCCAACTCCAGTGCAGAAGCATGCTATTCCTATTATCAAAGAGAAAAGAGACTTGATGGCTTGTGCTCAAACAGGCTCTGGAAAAACTGCAGCATTTCTCTTGCCCATCTTGAGTCAGATTTAT---GCTGATGGT---CCCGGAGAGGCTCTGAGGGCCATGAAG------------GAAAATGGAAGA------TATGGGCGTCGTAAACAGTATCCAATCTCCTTGGTACTGGCACCAACGAGAGAATTGGCAGTGCAGATCTATGAGGAAGCCAGAAAATTCTCATACCGGTCTAGAGTCCGTCCTTGCGTGGTTTATGGTGGTGCTGAAATT---GGTCAGCAGATTCGAGACTTA---GAACGTGGATGCCACTTGTTAGTAGCCACTCCAGGACGTCTAGTGGACATGATGGAGAGAGGGAAGATCGGGCTAGACTTCTGC---AAATACCTGGTGTTAGATGAAGCTGACCGGATGTTAGATATGGGGTTTGAACCTCAGATACGTAGAATAGTTGAACAA---GACACTATGCCTCCAAAAGGTGTC---CGCCACACTATGATGTTTAGTGCTACTTTTCCTAAGGAAATACAGATGCTGGCCCGTGATTTCTTAGATGAGTACATATTTCTGGCTGTAGGAAGAGTTGGGTCTACTTCAGAGAACATCACACAAAAAGTGGTTTGGGTGGAGGAGATAGACAAAAGATCATTTCTGCTTGACCTCCTAAATGCAACA------------------GGCAAGGATTCCCTGACTCTAGTGTTTGTGGAGACCAAAAAGGGTGCAGATTCGCTGGAGGATTTCTTATACCAT------GAAGGATAT------GCCTGTACC---AGTATCCATGGAGACCGTTCTCAGAGAGATAGGGAAGAGGCCCTTCACCAGTTCCGCTCAGGAAAAAGCCCAATTCTAGTAGCTACAGCAGTAGCAGCAAGAGGACTGGATATTTCAAATGTGAAGCATGTTATTAATTTTGACCTGCCTAGTGATATCGAAGAATATGTGCATCGCATAGGCCGTACAGGGCGTGTAGGAAACCTTGGTCTTGCCACCTCATTCTTTAATGAAAGAAATATAAATATTACTAAGGATTTACTGGATCTTCTTGTTGAAGCAAAACAAGAAGTGCCATCTTGGTTG---GAAAAC---ATGGCTTTTGAA---CACCACTATAAGGGTAGC---AGCCGTGGACGTTCTAAGAGC---------------AGTCGATTT---------AGTGGAGGG---------------TTTGGTGCC------------------------------------------AGAGACTATCGACAGAGTAGCGGCGCCAGCAGTTCCAGCTTCAGC---------AGCAGCCGCGCAAGC---------AGCAGC------CGGAGTGGT------------------GGAGGTGGC------CATGGCAGCAGCAGAGGATTT---------GGTGGA------------------------GGTGGCTATGGAGGCTTTTACAACAGTGATGGATACGGAGGAAATTAC------AACTCCCAGGGG---------------GTTGAC---TGGTGGGGAAAC-----------------------------------------------------------------------------------------------------------------------------------------------------------------------------------------------------------------------------------------------------------------------------------------------------------------------------------------------------------------------------------------------------------------------------------------------------------------------------------------------------------------------------------------------------------------------------------------------------------------------------------------------------------------------------------------------------------------------------------------------------------------------------------------------------------------------------------------------------------------------------------------------------
>Dog DDX3X
------------------------------------------------------------------------------------------------------------------------------------------------------------------------------------------------------------------------------------------------------------------------------------------------------------------------------ATGAGTCATGTGGCGGTGGAAAAT---GCGCTCGGGCTGGACCAGCAGTTTGCTGGCCTA---------------------------GACCTGAAC---TCTTCAGATAAT---CAGAGTGGAGGA---AGTACAGCAAGC---AAGGGGCGC---------------TATATTCCTCCTCATTTAAGAAATAGA---------------------GAAGCTACTAAA------------------------------------------------------------------------------------------------------------------------------------------------------GGATTC---TACGAT---AAAGACAGTTCAGGGTGGAGTTCTAGTAAAGATAAGGATGCGTACAGC------------------AGTTTTGGA------TCT---------CGTAGT------GATTCAAGAGGG---------------------AAGTCTAGTTTCTTTAGTGATCGTGGC---AGTGGATCAAGGGGA------AGGTTTGATGAT---------------------CGTGGCCGG------------------------------AGTGACTATGACGGCATTGGCAGCCGT------GGT---GATAGAAGTGGC------TTT------GGAAAATTTGAACGGGGTGGAAATAGTCGCTGGTGTGAC---------------------------AAATCA------GAC---------------------------------------GAAGAT---------GACTGGTCAAAACCGCTCCCACCGAGTGAACGCTTGGAACAGGAA---CTCTTTTCGGGA---GGA------------------AACACTGGGATTAACTTTGAGAAATACGACGACATTCCAGTTGAGGCAACGGGCAACAATTGTCCT------CCACAT---------------ATTGAAAGTTTTAGCGATGTTGAGATGGGAGAAATTATTATGGGAAACATTGAGCTTACTCGTTATACTCGCCCAACTCCAGTGCAAAAGCATGCTATTCCTATTATCAAAGAGAAAAGAGACTTGATGGCTTGTGCCCAAACAGGGTCTGGAAAAACTGCAGCGTTTCTCTTGCCTATCCTAAGTCAGATTTAT---TCAGATGGT---CCAGGCGAGGCTTTGAGAGCCATGAAG------------GAAAATGGAAGG------TATGGGCGTCGCAAGCAATACCCTATCTCCTTGGTATTAGCACCAACTAGAGAATTGGCAGTACAGATCTATGAGGAAGCCAGGAAATTTTCATACCGATCTAGAGTTCGACCTTGCGTGGTTTATGGTGGTGCTGATATA---GGTCAGCAGATTCGAGACTTA---GAACGTGGATGCCACTTGTTAGTAGCTACTCCAGGACGACTAGTGGATATGATGGAAAGAGGAAAGATTGGATTAGATTTCTGC---AAATACTTGGTGTTAGATGAAGCTGATCGGATGTTGGATATGGGTTTTGAACCTCAGATACGTAGAATAGTTGAACAA---GATACTATGCCTCCAAAGGGTGTC---CGCCACACTATGATGTTTAGTGCTACATTCCCTAAGGAAATACAGATGCTGGCTCGTGATTTCTTGGATGAATATATCTTTTTAGCTGTAGGAAGAGTTGGCTCTACCTCTGAGAACATAACACAGAAAGTAGTTTGGGTGGAAGAGTCTGACAAACGGTCATTTTTGCTTGACCTTCTAAATGCAACA------------------GGCAAGGATTCACTGACATTAGTATTTGTGGAGACCAAAAAAGGTGCAGATTCTCTGGAGGATTTTTTGTACCAT------GAAGGATAT------GCTTGTACC---AGTATTCATGGAGATCGATCTCAGAGAGACAGAGAAGAGGCCCTTCACCAGTTCCGCTCAGGAAAAAGCCCAATTTTAGTGGCTACAGCAGTAGCAGCAAGAGGACTGGACATTTCAAATGTGAAACATGTTATCAACTTTGACTTGCCAAGTGATATTGAAGAATATGTACATCGCATTGGCCGTACAGGACGTGTAGGAAACCTTGGCCTTGCCACCTCATTCTTTAACGAGAGGAATATAAATATTACCAAGGATTTGTTGGATCTTCTTGTTGAAGCTAAACAAGAAGTGCCATCTTGGTTA---GAAAAC---ATGGCTTATGAA---CACCACTACAAGGGTAGC---AGTCGTGGACGATCTAAGAGT---------------AGTAGGTTT---------AGTGGAGGA---------------TTTGGTGCC------------------------------------------CGAGACTATCGACAAAGCAGTGGTGCCAGCAGTTCCAGCTTCAGC---------AGTAGCCGTGCAGGC---------AGCAGC------CGCAGTGGT------------------GGAGGTGGC------CACGGCAGCAGCAGAGGGTTT---------GGTGGA------------------------GGTGGCTATGGAGGCTTTTACAACAGTGATGGATATGGAGGAAATTAT------AACTCCCAGGGG---------------GTTGAC---TGGTGGGGTAAC-----------------------------------------------------------------------------------------------------------------------------------------------------------------------------------------------------------------------------------------------------------------------------------------------------------------------------------------------------------------------------------------------------------------------------------------------------------------------------------------------------------------------------------------------------------------------------------------------------------------------------------------------------------------------------------------------------------------------------------------------------------------------------------------------------------------------------------------------------------------------------------------------------
>Horse DDX3X
ATGCCTCCAGTCCAGTGGGACTGTGGAGTGAAGCTCTATGTCCCTCTCCACTTCCACTGCCAGGTCCCTGAATTCCGGTTTCTGACAGCAGCCCGGCAGGCGTGCTTTTCCAGTCCTCAGGCTTTGTTCAAAACCTTGTGTGGCATAAACCCTGTTGTCAGCACTGCCAAGGAGCCTCGCACAGAGGAGGGACTCAGAAGTGACAAAGGTGCTTGTGAGCCGGCTGTGACAGCTGGTTTCTCTTGGGCTCCCGGGAGGCATTGCGAGGACAGAAGCAGGCAGCCCGAGAAGCAGCAGGAGGACCAACGGCCGGTCCCTCAGAAGCAT---------------------TTAGGGCTAAATGAGCGATTTGCTGGCCTA---------------------------GACCTGAAC---TCTTCAGATAAT---CAGAGTGGAGGA---AGTACAGCCAGC---AAAGGGCGT---------------TATATTCCTCCTCACTTAAGGAACAGA---------------------GAAGCTACTAAA------------------------------------------------------------------------------------------------------------------------------------------------------GGATTC---TACGAT---AAAGACAGTTCAGGTTGGAGTTCTAGTAAGGATAAGGATGCGTACAGC------------------AGTTTTGGA------TCT---------CGTAGT------GATTCAAGAGGG---------------------AAGTCTAGTTTCTTCAGTGATCGTGGA---AGTGGATCAAGGGGA------AGGTTTGATGAT---------------------CGTGGACGG------------------------------AGTGACTATGACGGCATTGGCAGCCGT------GGT---GACAGAAGTGGC------TTT------GGCAAATATGAACGTGGTGGAAATAGTCGCTGGTGTGAC---------------------------AAATCA------GAT---------------------------------------GAAGAT---------GATTGGTCAAAACCACTCCCACCAAGTGAACGCTTGGAACAGGAA---CTCTTTTCTGGA---GGC------------------AACACTGGGATTAACTTTGAGAAGTATGATGACATTCCGGTTGAGGCAACAGGCAACAACTGTCCT------CCCCAC---------------ATTGAAAGTTTCAGTGATGTTGAGATGGGAGAAATTATTATGGGAAACATTGAGCTTACTCGTTATACTCGCCCAACTCCAGTGCAAAAGCATGCTATTCCTATTATCAAAGAGAAAAGAGACTTGATGGCTTGTGCCCAAACAGGGTCTGGAAAAACTGCAGCATTTCTCTTGCCCATCTTGAGTCAGATTTAT---TCAGATGGT---CCAGGCGAGGCTTTGAGGGCCATGAAG------------GAAAATGGAAGG------TATGGGCGCCGCAAACAATACCCAATCTCCTTGGTATTAGCACCAACTAGAGAACTGGCAGTACAGATCTATGAGGAAGCCAGGAAATTTTCATACCGATCTAGAGTTCGTCCTTGCGTGGTTTATGGTGGTGCTGATATC---GGTCAGCAAATTCGAGACTTA---GAACGTGGATGCCACCTGCTAGTAGCCACTCCAGGACGTCTAGTGGATATGATGGAGAGGGGAAAGATTGGATTAGACTTCTGC---AAATACTTGGTGTTAGATGAAGCTGATCGGATGTTGGATATGGGGTTTGAACCTCAGATACGTAGAATAGTTGAACAA---GATACTATGCCACCAAAGGGAGTT---CGCCACACTATGATGTTTAGTGCTACTTTCCCTAAGGAAATACAGATGCTTGCTCGTGATTTCTTGGATGAATACATCTTTTTGGCCGTAGGAAGAGTTGGCTCTACCTCTGAGAATATCACACAGAAAGTAGTTTGGGTGGAAGAGTCAGACAAACGGTCATTTCTGCTTGACCTTCTAAATGCAACA------------------GGCAAGGATTCACTGACCTTAGTGTTTGTGGAGACCAAAAAGGGTGCAGATTCTCTGGAGGATTTCTTATACCAT------GAAGGATAT------GCTTGTACC---AGTATCCATGGAGACCGATCTCAGAGAGACAGAGAGGAGGCCCTTCACCAATTCCGCTCAGGAAAAAGCCCAATTCTAGTGGCTACAGCAGTAGCAGCAAGAGGACTGGACATTTCAAATGTGAAACATGTTATCAATTTTGACTTACCAAGTGATATTGAAGAATATGTACATCGCATTGGCCGTACAGGACGTGTAGGAAACCTTGGTCTTGCCACCTCATTCTTTAATGAGAGGAACATAAATATTACCAAGGATTTGTTGGATCTTCTTGTTGAAGCTAAGCAAGAAGTGCCATCTTGGTTA---GAAAAC---ATGGCTTATGAA---CACCACTACAAGGGTAGC---AGTCGTGGACGATCTAAGAGC---------------AGTAGATTC---------AGCGGAGGA---------------TTTGGTGCC------------------------------------------AGAGACTATCGACAAAGTAGTGGTGCCAGCAGTTCCAGCTTCAGC---------AGCAGCCGCGCAAGC---------AGCAGC------CGCAGTGGT------------------GGAGGTGGC------CATGGCAGCAGCAGAGGATTT---------GGTGGA------------------------GGTGGCTATGGAGGCTTTTACAACAGCGATGGATATGGAGGAAATTAT------AACTCCCAGGGG---------------GTTGAC---TGGTGGGGTAAC-----------------------------------------------------------------------------------------------------------------------------------------------------------------------------------------------------------------------------------------------------------------------------------------------------------------------------------------------------------------------------------------------------------------------------------------------------------------------------------------------------------------------------------------------------------------------------------------------------------------------------------------------------------------------------------------------------------------------------------------------------------------------------------------------------------------------------------------------------------------------------------------------------
>Cattle DDX3X
------------------------------------------------------------------------------------------------------------------------------------------------------------------------------------------------------------------------------------------------------------------------------------------------------------------------------ATGAGTCATGTGGCGGTGGAAAAT---GCGCTCGGGCTGGACCAGCAGTTTGCTGGCCTA---------------------------GACCTGAAC---TCTTCAGATAAT---CAGAGTGGAGGA---AGTACAGCCAGC---AAAGGGCGC---------------TATATTCCTCCTCACTTAAGGAACAGA---------------------GAAGCTACTAAA------------------------------------------------------------------------------------------------------------------------------------------------------GGATTC---TATGAT---AAAGACAGTTCAGGGTGGAGTTCTAGTAAAGATAAGGATGCATACAGC------------------AGTTTTGGT------TCC---------CGTAGT------GATTCAAGAGGA---------------------AAGTCTAGTTTCTTCAGTGATCGTGGA---AGTGGATCAAGGGGA------AGGTTTGATGAT---------------------CGTGGACGA------------------------------GGTGACTATGATGGCATTGGCGGCCGT------GGT---GACAGAGGTGGT------TTT------GGCAAATACGAACGTGGA---AATAGCCGCTGGTGTGAC---------------------------AAATCA------GAT---------------------------------------GAAGAT---------GATTGGTCAAAACCACTCCCACCAAGTGAACGCTTGGAACAAGAA---CTCTTTTCTGGA---GGC------------------AACACTGGGATTAACTTTGAAAAATATGATGACATTCCAGTTGAGGCAACAGGCAACAACTGTCCT------CCACAC---------------ATTGAAAGTTTCAGTGATGTTGAGATGGGAGAAATTATTATGGGAAACATTGAGCTTACTCGTTACACTCGCCCAACTCCAGTGCAAAAGCATGCTATTCCTATTATCAAAGAGAAGAGAGACTTGATGGCCTGTGCCCAAACAGGGTCTGGAAAAACTGCAGCATTTCTCTTGCCCATCTTGAGTCAGATTTAT---TCTGATGGT---CCCGGTGAGGCTCTGAGGGCCATGAAG------------GAAAATGGAAGA------TATGGGCGCCGCAAACAATACCCAATCTCTTTGGTGTTAGCACCAACTAGAGAATTGGCCGTACAGATCTATGAGGAAGCCAGGAAATTTTCATACCGATCTAGAGTTCGTCCTTGTGTGGTTTATGGTGGTGCTGATATT---GGTCAGCAAATTCGAGACTTA---GAACGTGGATGCCATTTATTAGTTGCGACTCCAGGACGTCTAGTGGATATGATGGAAAGAGGAAAAATTGGATTAGACTTCTGC---AAGTACTTGGTGTTAGATGAAGCCGATCGGATGTTGGATATGGGGTTTGAACCTCAGATACGTAGAATCGTTGAACAA---GATACTATGCCACCAAAGGGAGTT---CGCCACACTATGATGTTTAGTGCTACTTTCCCTAAGGAAATACAGATGCTTGCTCGTGACTTCTTGGATGAATATATCTTTTTGGCCGTAGGAAGAGTTGGCTCTACCTCTGAGAACATAACACAGAAAGTAGTTTGGGTTGAAGAGTCAGACAAACGGTCATTTCTGCTTGATCTTCTAAATGCAACA------------------GGCAAAGATTCACTGACCTTAGTGTTTGTGGAGACCAAAAAGGGTGCAGATTCTCTGGAGGATTTCTTATACCAT------GAAGGATAT------GCTTGTACC---AGTATCCATGGAGACCGATCTCAGAGAGATAGAGAAGAGGCCCTTCACCAGTTCCGCTCAGGAAAAAGCCCAATTCTCGTGGCTACAGCAGTAGCAGCAAGAGGACTGGACATATCAAATGTGAAACATGTTATCAATTTTGACTTGCCAAGTGATATTGAAGAATATGTACATCGCATTGGCCGTACAGGACGTGTGGGAAACCTTGGCCTTGCCACCTCATTCTTTAATGAGAGGAACATAAATATTACCAAGGATTTGTTGGATCTTCTTGTTGAAGCTAAACAGGAAGTGCCATCTTGGTTA---GAAAAC---ATGGCTTATGAA---CACCACTACAAGGGTAGC---AGTCGTGGACGATCCAAAAGT---------------AGTAGATTC---------AGTGGAGGA---------------TTTGGTGCC------------------------------------------AGAGACTATCGACAGAGTAGTGGTGGCAGCAGTTCCAGCTTCAGC---------AGCAGCCGCGCCAGC---------AGCAGC------CGCAGTGGT------------------GGAGGTGGC------CATGGAAGCAGCAGAGGGTTT---------GGTGGA------------------------GGTGGCTATGGAAGCTTTTACAACAGTGATGGATATGGAGGAAATTAT------AACTCCCAGGGG---------------GTTGAC---TGGTGGGGTAAC-----------------------------------------------------------------------------------------------------------------------------------------------------------------------------------------------------------------------------------------------------------------------------------------------------------------------------------------------------------------------------------------------------------------------------------------------------------------------------------------------------------------------------------------------------------------------------------------------------------------------------------------------------------------------------------------------------------------------------------------------------------------------------------------------------------------------------------------------------------------------------------------------------
>Cattle DDX3Y
------------------------------------------------------------------------------------------------------------------------------------------------------------------------------------------------------------------------------------------------------------------------------------------------------------------------------ATGAGTCATGAGGCGGTGAAAAAC---GTGCAGGAGGTGGATCAGCAGTTGGCTGATCTA---------------------------AACCTGAAC---TCTGATAATAAT---CAGAGTGGAGGAGGAAGTACAGCTAGC---AAAGGGCGC---------------TATATACCACCTCACTTAAGGAATAGG---------------------GAAGCATCTAAA------------------------------------------------------------------------------------------------------------------------------------------------------GGATTT---TATGGT---AAAGGCAGTTCAGGGTGGAGTTGTAGTAAAGAAAAGGATGCCTACAGC------------------AGTTTTGGA------TCT---------CGA---------GATTCAAGAGGA---------------------AGACCCAGTTACTTCAGTGATCGAGGA---AGTGGATCAAGGGGA------AGGTTTGATGAT---------------------CGTGGGCGG------------------------------AATGAGTGTGAAGGTTTTGGCAGTCGT------GGT---GACAGAACTGGC------TTT------GGCAGATTTGAGCGTAGTGGACACAGTCGTTGGTGTGAC---------------------------AAGTCA------GAT---------------------------------------GATGAT---------GACTGGTCAAAACCGCTTCCACCAAGTGAACGCTTGGAGCAGGAG---CTCTTTTCTGGA---GGA------------------AACACTGGGATTAACTTTGAGAAATATGATGATATACCAGTAGAGGTAACCGGCAATAACTGTCCT------CCGCAC---------------ATTGAAAGTTTCAGCGATGTTGCAATGGGAGAAATTATTATGGGAAACATTGAGCTTACTCGTTACACACGTCCTACTCCAGTGCAAAAACATGCCATTCCCATTATTAAAGAAAAAAGGGACCTGATGGCCTGTGCCCAGACAGGGTCTGGGAAAACTGCAGCATTTCTTTTGCCCATCTTGAGTCAGATTTAT---ACAGATGGT---CCAGGCGAGGCTTTGAAAGCTGTGAAG------------GAAAGTGGAAGG------TATGGACGCCGTAAACAGTATCCAATCTCCTTGGTTTTAGCCCCAACAAGAGAGTTGGCTGTACAGATCTATGAGGAAGCCAGGAAATTTTCATACCGGTCTCGAGTTCTTCCTTGTGTGGTATACGGTGGTGCTGATATT---GGTCAACAAATTCGAGACTTA---GAACGTGGATGTCACTTGTTGGTGGCCACTCCAGGACGCCTGGTGGATATGATGGAAAGGGGAAAGATTGGGTTAGATTTCTGC---AAATACTTGGTGTTGGATGAAGCTGATAGGATGCTGGATATGGGATTTGAACCTCAGATACGTCGTATAATTGAACAA---GACACTATGCCACCAAAGGGTGTT---CGCCATACCATGATGTTTAGTGCTACTTTTCCTAAGGAAATTCAGATGCTTGCTCGTGATTTCTTGGATGAATATATCTTTCTGGCCGTAGGTAGAGTTGGCTCTACCTCTGAGAACATCACACAAAAAGTAGTTTGGGTGGAAGAGGCAGACAAACGGTCATTTCTGCTTGATCTCTTAAATGCAACA------------------GGGACAGATTCACTGACTTTAGTTTTTGTGGAGACAAAAAAGGGGGCTGATTCTTTGGAGGATTTCTTATACCAT------GAAGGATAT------GCTTGTACA---AGTATCCATGGAGACCGATCACAGAGAGATAGAGAGGAAGCACTTCATCAGTTCCGCTCAGGAAAAAGCCCAATTCTAGTGGCTACTGCTGTGGCAGCAAGAGGACTAGACATTTCAAATGTGAAACATGTCATCAATTTTGATTTGCCAGGTGATATTGAGGAATATGTACATCGGATTGGCCGTACAGGACGTGTAGGAAACCTTGGTCTTGCCACCTCATTTTTCAATGAAAGAAATATAAATATCTCAAAAGATTTGTTGGATCTTCTTGTTGAAGCCAAACAAGAAGTGCCATCTTGGTTA---GAAAAC---ATGGCTTATGAA---CACCACTATAAGAGTAGC---AATCGTGGCCGTTCTAGG---------------------AGATTC---------AGTGGAGGC---------------TTTGGTGCC------------------------------------------CGTGATTATCGACAAAGTAGC---AGTTCTGGCAGT---TTCAGCTATAGT---AGTGGTCGTGCAGGC---------AGCAGC------CGCAGTGGT------------------GGAGGTGCT------CATGGCAGCAGCAGAGGATTT---------GGTGGA------------------------GGTGGCTATGGAGGCTTCTACAGTAGTGAAGGATATGGCGGAAATTAC------AGCTCTCAGGGG---------------GTTGAC---TGGTGGGGCAAC-----------------------------------------------------------------------------------------------------------------------------------------------------------------------------------------------------------------------------------------------------------------------------------------------------------------------------------------------------------------------------------------------------------------------------------------------------------------------------------------------------------------------------------------------------------------------------------------------------------------------------------------------------------------------------------------------------------------------------------------------------------------------------------------------------------------------------------------------------------------------------------------------------
>Cattle Chr15 PL10
------------------------------------------------------------------------------------------------------------------------------------------------------------------------------------------------------------------------------------------------------------------------------------------------------------------------------ATGAGTCGTGTGGCAGTGGAAAAG---GCACTTGGGCTAAACCAGCAGTTTGCTTGCCTA---------------------------GACCCAAAC---TCATCAGATAAT---CAGAATGGAGGA---AGTATAGCCAGC---AAAGGGTGC---------------TATATTCCTCCTCACCTAAGGACCAGA---------------------GAAGCTACTAAA------------------------------------------------------------------------------------------------------------------------------------------------------GGATTC---TATGAT---AAAGACAGTTCAGGGTGGAGTTCTAGTAAAGATAAGGAAGCATACAGC------------------AGTTTTGGT------TCC---------CATAGT------GATTCAAGAGGG---------------------AAGTCTAGTTTCTTCAGTGATCGTG---GAAGTGGATCAAAGGGA------AGGTTTGGTGAT---------------------TGTGGATGA------------------------------AGTGACTATGACAACTTTGGCAGTCGT------GGT---GGCAGAGGTGGC------TTT------GGCAAATATGAGCA---TGGAAATAGTCGCTGGTGTGAC---------------------------AAATCA------GAT---------------------------------------GAAGAT---------GATTGGTCAAAGCCACTCTCACCAAATGAATGCTTGGAACAAGAA---CT--TTTCTGGA---GGC------------------AACACTGGGGTTAACTTTGAAAATTTTGAGGACATTCCAGTTGGAGCAACAGGCAACAATGGTCCT------CCACAC---------------AGTGAAAGTTTCAGTGATGTT-AGATGGGAGAAATTATTATGGGAAACATTGAGCTTACTCATCACACTCACCCAACTCCAGTGCAAAAGCATGCTATTCCTATTATCAAAGAGAAGAGTGACCTGATGGCCTGTCCCCAAACAGGGTCTGGGAAAACTGCAGCATTTCTCTTGCCCATCTTGAGTCAGATTTATTTTGTG---GGT---CCAGGCCAGGCTCTGAGGGCCATGAAG------------GAAAATGGAAGA------TATGGGTGCTGCAAACAATACCCAATCTCTTTGGTGTTAGTGCCAACTAGAGAATTGGCCATATAGATCTATGAGGAAGCCAGGAAATTTTCATACCAATCTAGAGTTTGTCCTTGTGTGGTTTATGGTGGTGCTGATATT---GGTCAGCAAATTTTAGACTTA---GAACGTGGATGCCATTTGTTAGTTACCACTCTAGGAAGTCTAGTGGATATGATGGAAAGAGGGAAAATTTGATTAGACTTCTGC---AAATAGTTGGTGTTAGGTGAAGCTGATCAGATGTTGGATATGGGGTTTGAATCTCAAATACATAGAATCATTGAACAA---GA---TATGCCACCAAAGGGAGTT---CACCACACTATGAAGTTTAGTGCTACCTTCCCTAAGGAAATACAGATGCTTGCTCATGATTTCTTGGATGAATATATCTTTTTGGCCATAGGAAGAGTTGGCTCTCCCTCTGAAAACATCACACAGAAAGTAGTTTGGGTGGAAGAGTCAGACAAACAGTCATTTCTGCTTGACCTTCTAAATGCAACA------------------GGCAAAGATTCACTGACCTTATTGTTTGTGGAGACCAAAAAGGGTGCAAATTCTCTAGAGGATTTCTTAGACCAT------GAAGGATAT------GCTTGTACC---AGTTTCCATGCAGACCAATCTCAGAGAGATAGAGAAGAGGCACTTTACCAGTTCTGCTCAGGTAAAAGCCCGATTCTCATGGCTACAATAGTAGCAGCAAGAGGACTGGACATATCAAACATGAAACATGTTATCAATTTTGACTTGCCAAGTGATATTGAAGAATATGTACATTTTATTGGCTGTATAGGATGTGTAGGATACCTTGGCCTTGCCACTTCATTCTTTAATGAGAGGAACATAAATATTACCAAGGGTTTGTTGGATCTTCTTGTTGAAGCTAAACAGGAAGTGCCATTTTGGTTA---CAAAAC---ATGGCTTATGAA---TACCACTACAAGGGTAGC---AGTCATGGATGA--------------------------------------------------------------------------------------------------------------------------------------------------------------------------------------------------------------------------------------------------------------------------------------------------------------------------------------------------------------------------------------------------------------------------------------------------------------------------------------------------------------------------------------------------------------------------------------------------------------------------------------------------------------------------------------------------------------------------------------------------------------------------------------------------------------------------------------------------------------------------------------------------------------------------------------------------------------------------------------------------------------------------------------------------------------------------------------------------------------------------------------------------------------------------------------------------------------------------------------------------------------------------------------------------------------------------------
>Opossum Chr4 DDX3
---------------------------------------------------------------------------------------------------------------------------------------------------------------------------------------------------------------------------------------------------------------------------------------------------------------------------------------------------------------------------------------------------------------------------------------------------------------------------------------------------------------------------------------------------------------------------------------------------------------------------------------------------------------------------------------------------------------------------------------------------------------------------------------------------------------------------------------------------------------------------------------------------------------------------------------------------------------------------------------------------------------------------------------------------------------------------------------------------------------------------------------------------------------------------------------------------------------------------------------------------------------------------------------------------------------------------------------------------------------------------------------------------------------------------------ATGGGAGAGATTATCATGGGTAATATTGAACTTACTCGTTACACTCGTCCTACTCCAGTGCAGAAACATGCTATTCCTATTATCAAAGAAAAGAGAGACTTGATGGCTTGTGCTCAAACAGGATCTGGGAAAACTGCTGCATTTCTTCTGCCAATTTTGAGTCAGATTTAT---ACAGATGGC---CCAGGCGAAGCATTGAGGGCTATGAAG------------GAAAATGGAAGG------TATGGACGTCGTAAACAATACCCAATCTCCCTAGTTTTAGCACCAACAAGAGAACTGGCTGTACAGATCTATGAGGAAGCAAGAAAGTTTTCGTATCGATCCAGAGTTCGCCCATGTGTAGTCTATGGTGGCGCTGATATT---GGTCAGCAGATTCGAGACTTA---GAACGTGGATGTCACTTGCTTGTGGCAACTCCAGGACGGCTTGTAGATATGATGGAAAGAGGAAAGATTGGCTTAGATTTTTGC---AAGTATCTAGTGTTGGATGAAGCTGATCGTATGCTTGATATGGGGTTTGAACCTCAAATTCGTCGTATAGTTGAGCAA---GATACTATGCCACAAAAGGGAGTT---CGCCACACTATGATGTTTAGTGCTACTTTCCCCAAGGAAATACAGATGCTTGCTCGTGACTTCTTGGATGAATATATCTTTCTGGCTGTAGGCAGAGTTGGCTCTACTTCTGAGAACATCACACAGAAAGTAGTGTGGGTGGAAGAAGCAGACAAACGGTCATTTCTTCTTGACCTCCTAAATGCCACA------------------GGCAAAGATTCACTGACCTTAGTGTTTGTGGAGACCAAAAAGGGGGCAGATTCCTTAGAAGATTTCTTATACCAT------GAAGGATAT------GCTTGTACC---AGTATCCACGGAGACAGATCTCAGAGAGATCGAGAAGAAGCACTTCACCAGTTCCGCTCAGGAAAAAGCCCAATTTTAGTAGCTACAGCAGTAGCAGCAAGAGGACTGGATATTTCAAATGTGAAACATGTCATAAACTTTGATTTGCCGAGTGATATTGAAGAATATGTACATCGAATTGGTCGGACAGGTCGTGTTGGAAACCTTGGTCTTGCCACTTCATTCTTCAATGACAGGAACATCAACATTACCAAGGATTTGCTGGATCTTCTTGTTGAAGCCAAACAAGAAGTGCCATCATGGCTA---GAAAGC---ATGGCTTATGAA---CATCACTATAAGGGTAGC---AGTCGTGGACGTTCTAAGAGT---------------AGTAGATTC---------AGTGGAGGT---------------TTCGGTGCC------------------------------------------AGAGACTATCGACAAAGTAGTGGTGCCAGCAGTTCTAGCTTTAGT---------AGTAGTCGAGCAAGC---------AGCAGC------CGCAGTGGT------------------GGCGGAGGTGGTGGTCATGGCAGCAGCAGAGGATTT---------GGTGGA------------------------GGTGGCTATGGAGGCTTCTACAACAGTGATGGATATGGAGGAAATTAT------AACTCCCAGGGG---------------GTTGAC---TGGTGGGGTAAT-----------------------------------------------------------------------------------------------------------------------------------------------------------------------------------------------------------------------------------------------------------------------------------------------------------------------------------------------------------------------------------------------------------------------------------------------------------------------------------------------------------------------------------------------------------------------------------------------------------------------------------------------------------------------------------------------------------------------------------------------------------------------------------------------------------------------------------------------------------------------------------------------------
>Chicken Chr1 DDX3
------------------------------------------------------------------------------------------------------------------------------------------------------------------------------------------------------------------------------------------------------------------------------------------------------------------------------ATGAGTCATGTGGCGGTGGAAAAT---GCGCTCAGTCTAGACCAGCAGTTTTCTGGTCTA---------------------------GACTTGAAT---TCCTCAGACTCC---CAGAGTGAAGGA---AGCGCTACAAGC---AAAGGCAGA---------------TACATTCCTCCTCACTTAAGGAACAGG---------------------GAAGCTTCCAAACAG---------------------------------------------------------------------------------------------------------------------------------------------------GGTTTT---------------GATAGTGGTGGCTGGAGTACTAGCAGAGACAAGGATGCATACAGC------------------AGCTTTGGT------GCA---------CGGTCT------GAC---CGTGGAGCA------------------AAATCAAGCTTCTTT---GACCGTGGA---AATGGATCAAGAGGAGGA---AGGTATGAAGAG---------------------CGTGGAAGAGGT---------------------------AGCGACTATGAT------------------------------AGGAGTGGC------TTT------GGTAGATTTGACCGTGGTGGAAATAGCCGTTGGTGTGAC---------------------------AAGTCT------GAT---------------------------------------GAAGAT---------GACTGGTCAAAGCCTCTTCCCCCAAGTGAACGCCTGGAACAAGAG---CTTTTTTCAGGA---AGC------------------AATACTGGCATTAACTTTGAGAAATATGATGATATTCCTGTTGAAGCAACAGGCAGCAATTGTCCT------CCACAT---------------ATTGAAAGTTTCAGTGATGTTGATATGGGAGAAATTATTATGGGAAACATTGAGCTCACACGTTACACTCGTCCTACTCCGGTCCAGAAACATGCAATACCTATTATTAAAGAGAAAAGAGACTTGATGGCCTGTGCTCAGACAGGGTCTGGGAAAACTGCTGCATTTCTTCTACCAATATTGAGCCAGATCTAT---GCAGATGGA---CCTGGTGATGCCTTGAGAGCTATGAAG------------GAGAATGGAAGG------TATGGACGCCGTAAGCAATATCCAATCTCACTGGTCTTGGCTCCAACTAGAGAACTCGCTGTGCAGATCTATGAGGAGGCCAGGAAGTTTGCATACCGTTCCAGAGTTCGTCCCTGTGTTGTGTATGGTGGTGCAGACATT---GGGCAGCAGATCCGTGACTTG---GAACGTGGATGTCACTTGCTTGTAGCAACTCCAGGTCGACTGGTTGATATGATGGAGAGGGGAAAGATTGGACTGGATTTTTGC---AAATACCTAGTGCTTGATGAAGCTGATAGAATGCTTGACATGGGTTTCGAACCTCAGATTAGACGAATTGTTGAACAA---GATACAATGCCGCCAAAGGGGGTT---CGTCATACCATGATGTTCAGTGCTACTTTCCCCAAGGAAATCCAGATGCTTGCTCGTGACTTCCTTGATGAATATATCTTCCTGGCTGTTGGCAGAGTAGGTTCTACATCTGAGAATATCACACAGAAAGTAGTCTGGGTGGAAGAGTTGGACAAACGATCATTTCTGCTCGACCTGCTAAATGCCACA------------------GGCAAGGATTCCTTGACTCTCGTGTTTGTGGAAACTAAAAAGGGAGCAGATGCTCTAGAGGACTTTCTCTACCAT------GAAGGATAT------GCCTGTACA---AGTATACATGGAGATCGTTCTCAAAGAGACAGAGAGGAAGCACTCCATCAGTTCCGTTCGGGCAAGAGCCCAATTCTTGTAGCCACGGCAGTAGCAGCAAGAGGACTGGATATATCAAACGTAAAGCATGTCATAAACTTTGACTTGCCGAGTGACATTGAAGAATACGTGCACCGTATTGGTCGTACAGGCCGTGTAGGAAACCTTGGTCTTGCCACCTCATTCTTCAATGAGAGAAATATAAACATCACCAAGGATTTACTTGATCTTCTTGTTGAGGCTAAGCAAGAAGTTCCATCTTGGCTG---GAAAAC---ATGGCTTACGAA---CAGCATCACAAAGGAGGTGGCAGCCGTGGGCGATCTAAGAGT------------------AGGTTC---------ACTGGAGGA---------------TTTGGTGCC------------------------------------------AGAGACTACCGAACAAGTAGTGGTGCTGGCAGCAGCAGCTTCAGC---------AGCAGTCGACCAGCC---------AGCGGC------CGTACCGGA------------------GGAAGT------------GGC---AGCAGAGGATTT---------GGAGGT------------------------GGTGGTTATGGAGGCTTCTACAACAGTGATGGATATGGAGGAAACTAT------AACTCCCAGGGG---------------GTTGAC---TGGTGGGGCAAC-----------------------------------------------------------------------------------------------------------------------------------------------------------------------------------------------------------------------------------------------------------------------------------------------------------------------------------------------------------------------------------------------------------------------------------------------------------------------------------------------------------------------------------------------------------------------------------------------------------------------------------------------------------------------------------------------------------------------------------------------------------------------------------------------------------------------------------------------------------------------------------------------------
>Frog Chr35 DDX3
------------------------------------------------------------------------------------------------------------------------------------------------------------------------------------------------------------------------------------------------------------------------------------------------------------------------------ATGAGTCATGTGGCCGTGGAAAAT---GTCCTCAGTCTAGACCAGCAGTTTGCTGGCCTA---------------------------GATTTGAAT---TCAGCTGATGCC---CAAAGTGGTGGT------TCTGCAACA---AAAGGACGT---------------TATATCCCTCCACATTTGAGAAACAAA---------------------GAAGCCTCAAGGCAAGACGCCAACTGGGACGCTGGCCGTGGC---GGGAATGGCTACGTTAATGGTACAAACGATGACCGTGACAGTCGCATGAATGGTTATGATCGAAGTGGC---------------TATGGAAATCGTGGTTCTGGACGAACTGACAGAGGCTTT---TATGAT---AGAGAGAATTCTGGGTGGAATTCAGGCAGAGACAAAGATGCATATAGC------------------AGTTTTGGC------TCC---------CGTGGT------GAG---CGAGGA---------------------AAACCAAGCTTATTTAATGATAGAGGAGGAAGTGGATCCAGA---------AGACCGGATGAC---------------------CGT---CGACCA---------------------------GACGGCTATGATGGAATGGCTAACAGA------GGT---GATAGAAGTGGC------TTT------GGTAGATTTGACAGAGGC---AACAGCCGTTGGTCAGATGAA------------------------AGAAAT------GAT---------------------------------------GAGGAT---------GACTGGTCAAAACCTTTAGCTCCAAATGACCGTGTAGAACAGGAA---CTTTTCTCTGGG---AGC------------------AACACTGGCATTAATTTTGAGAAGTATGATGACATTCCAGTTGAAGCAACAGGCAACAATTGCCCC------CCGCAT---------------ATAGAAAGTTTTCAAGATGTTACTATGGGTGAAATTATCATGGGAAACATTCAGCTAAGCCGTTACACACGACCAACTCCAGTGCAGAAACATGCAATTCCAATTATTATTGAGAAGAGAGACTTGATGGCATGTGCTCAGACAGGATCTGGGAAAACTGCAGCCTTTCTTCTACCCATATTAAGTCAGATCTAT---GCCGATGGG---CCTGGTGATGCAATGAAGCACTTAAAG------------GAAAATGGAAGA------TATGGTAGACGCAAACAGTTTCCACTTTCTCTTGTTTTGGCACCTACCAGAGAGCTAGCAGTACAAATCTATGAAGAGGCTAGAAAGTTTGCATACAGGTCTAGAGTTCGCCCATGTGTAGTCTATGGTGGGGCTGATATT---GGCCAGCAGATACGAGATCTG---GAACGTGGTTGTCATCTACTTGTTGCTACTCCTGGGCGCCTTGTTGATATGATGGAAAGGGGAAAGATTGGCTTGGACTTTTGC---AATTATCTAGTACTAGATGAAGCAGACAGAATGCTTGACATGGGTTTTGAGCCTCAAATTCGTCGTATTGTCGAACAA---GACACTATGCCACCAAAAGGTGTA---AGGCAGACTATGATGTTTAGCGCCACTTTCCCCAAAGAGATTCAGATACTTGCTCGGGATTTTTTGGATGAATATATCTTCTTGGCAGTTGGTAGAGTTGGTTCCACTTCAGAAAATATAACTCAAAAAGTTGTTTGGGTCGAGGAGATGGACAAACGTTCATTTTTGCTTGACCTCCTCAATGCAACA------------------GGAAAAGATTCCTTAACTCTAGTCTTTGTGGAGACCAAAAAGGGTGCAGATGCACTTGAAGATTTCTTGTATCAT------GAGGGTTAT------GCCTGTACA---AGCATCCATGGAGACAGGTCTCAGAGAGACAGAGAAGAAGCACTTCACCAGTTCCGGTCAGGAAAAAGCCCAATCCTTGTTGCCACTGCTGTAGCAGCTAGAGGTCTTGACATTTCAAATGTAAAGCATGTCATAAACTTTGATCTACCAAGTGACATTGAAGAATATGTGCATCGTATTGGTCGTACTGGACGTGTAGGGAATCTTGGTCTTGCAACATCTTTTTTCAATGAAAAGAACATAAACATAACAAAAGATTTGCTGGATCTGCTGGTGGAAGCCAAACAGGAGGTTCCTTCTTGGTTG---GAGAAC---ATGGCTTATGAA---CAGCATCACAAGAGTAGC---ACTCGTGGTCGTTCAAAGAGT------------------CGCTTC---------AGTGGTGGA---------------TTTGGTGCT------------------------------------------AGAGACTATCGTCAAAGTAGCGGTGCAAGT---AGCGGCTTTGGC---GGC---AGCAGCCGC------------------GGCGGC---CGAAGCAGT------------------GGT------------CATGGAGGCAGCCGGGGGTTT---------GGAGGC------------------------GGC---TATGGTGGCTTCTATAACAGTGACGGGTATGGAGGCAACTACGGGGGCAGCTCCCAG------------------GTTGAC---TGGTGGGGCAAC-----------------------------------------------------------------------------------------------------------------------------------------------------------------------------------------------------------------------------------------------------------------------------------------------------------------------------------------------------------------------------------------------------------------------------------------------------------------------------------------------------------------------------------------------------------------------------------------------------------------------------------------------------------------------------------------------------------------------------------------------------------------------------------------------------------------------------------------------------------------------------------------------------
>Zebrafish PL10
------------------------------------------------------------------------------------------------------------------------------------------------------------------------------------------------------------------------------------------------------------------------------------------------------------------------------ATGAGTCATGTGGCCGTAGAAAAT---GTGCACGGTCTGGACCAGCAGCTGGCTGCCCTA---------------------------GACTTGAGC---TCCGCTGATGTT---CAA------GGA---------GTCACT------GGAAGGCGC------------TACATTCCACCACATTTAAGGAACAAA---------------------GAAGCAGCTAAAAATGATGCTCCTGGAGGATGGGATAACGGACGCAGCAATGGCTTCGTGAACGGCTACCATGATGGCAGAGACAACCGCATGAATGGGGGCAGCAGTTTCGCCGGGCGCGGGCCCATCCGCAGCGACCGCGGGGGCAGAGGAGGCTTCCGGGGATTTGGCTACGACAACAAAGAAGCAGGGGGATGGAACGTCCCCAAAGAC---AACGCCTACAAC------------------AGCTTCGGC------GGG---------CGCTCC------GAC---AGGGGC---------------------AAATCATCGTTCTTCAATGACCGCGGG---TCCTCATCCAGGGGC------CGG---------------------------------------------------------------------------TATGAG------------------------------CGTGGAGGT------TTC------GGT---------GGCGGTGGAAACAGCAGATGGGTGGAGGAGTGC---------------------AGG---------GAT---------------------------------------GAAGAC------------TGGTCCAAACCACTGCCTCCCAATGAGCGCCTGGAACACGAG---CTGTTCTCTGGC---AGC------------------AACACGGGGATTAACTTTGAGAAATACGATGACATTCCTGTTGAAGCGACGGGCCACAACGGGCCGCAG---CCC------------------ATCGACCGCTTCCATGATTTGGAGATGGGGGAGATCATCATGGGTAATATAAACCTGAGCCGATACACACGGCCCACTCCGGTCCAGAAACACGCGATTCCGATCATCAAGTCTAAGAGGGACCTGATGGCCTGCGCACAGACCGGCTCTGGGAAGACAGCAGCGTTCCTGTTGCCAGTGCTCAGCCAGATCTAC---ACTGATGGA---CCAGGAGAAGCTCTGCAGGCCGCCAAGAACAGCGCACAGGAAAATGGGAAA------TATGGCCGGCGCAAGCAGTATCCCATATCACTGGTGTTAGCCCCGACCAGAGAGCTGGCTCTACAGATCTATGATGAAGCCCGAAAGTTCTCGTACCGCTCTCACGTGCGTCCCTGTGTGGTGTACGGCGGCGCAGACATC---GGCCAGCAGATCCGGGATCTG---GAGCGCGGCTGTCATCTGCTGGTGGCCACGCCCGGGCGCCTGTTGGACATGATGGAGCGCGGGAAGATCGGCCTGGACTACTGC---AATTATCTGGTGCTGGATGAAGCGGACCGGATGCTGGACATGGGCTTCGAGCCGCAGATCCGGCGTATCGTGGAGCAG---GACACCATGCCTCCGAAAGGCCTC---CGTCAGACCATGATGTTCAGCGCCACCTTCCCCAAGGAGATCCAGATCCTGGCTCGAGACTTCCTGGAGGACTACATCTTCCTGGCGGTGGGCAGAGTGGGCTCCACCTCGGAGAACATCACGCAGAAGGTGGTGTGGGTGGAGGAGAACGACAAGCGATCGTTCCTGTTGGACCTGCTGAACGCCACA------------------GGTAAAGACTCTCTGACTCTGGTGTTTGTGGAGACTAAGAAGGGAGCGGACGCGCTGGAGGACTTCCTGTACCGA------GAGGGTTAC------GCCTGCACC---AGCATCCATGGAGACCGCTCGCAGAGGGACCGAGAGGAGGCGCTGCACCAGTTCCGCTCCGGCAGATGCCCCATACTGGTGGCCACGGCGGTGGCCGCTCGAGGGCTGGATATCTCCAATGTGAAGCACGTCATTAACTTTGACCTGCCCAGCGACATCGAGGAGTACGTCCACCGCATCGGCCGCACAGGGCGTGTGGGCAACCTGGGTCTTGCCACATCCTTCTTCAATGATAAGAACGGCAACATCACCAAAGACCTGCTGGACATCCTGGTGGAGGCCAAACAGGAAGTGCCGTCGTGGCTG---GAGAGT---CTGGCGTATGAG---CACCAGCACAAGAGCAGC---AGCCGCGGACGCTCCAAG---------------------AGGTTT---------TCTGGAGGG---------------TTTGGAGCC------------------------------------------AGAGACTACCGTCAGAACAGCAGCAGTGGCGGCGGAGGCTTCGGG------------GGCCGC------------------GGCGGA---CGCAGCACT------------------GGTGGA---------CATGGAGGGAACCGAGGATTT---------GGCGGTGGTAAG------------------GGAGGATTCGGAAACTTCTACAGCAGCGACGGCTACGGCGGAAACTAC---------TCCCAG------------------GTGGAC---TGGTGGGGGAAC-----------------------------------------------------------------------------------------------------------------------------------------------------------------------------------------------------------------------------------------------------------------------------------------------------------------------------------------------------------------------------------------------------------------------------------------------------------------------------------------------------------------------------------------------------------------------------------------------------------------------------------------------------------------------------------------------------------------------------------------------------------------------------------------------------------------------------------------------------------------------------------------------------
>Arabidopsis DEAD-box RNA Helicase
---------------------------------------------------------------------------------------------------------------------------------------------------------------------------------------------------------------------------------------------------------------------------------------------------------------------------------------------------------------------------------------ATG---------AGT---GCATCATGGGCTGATGTAGCT---GACTCAGAGAACACGGGTTCTGGGTCTTCTAATCAGAATTCTCATCCTTCACGACCT---------GCTTATGTTCCTCCACATCTAAGGAACAGGCCA---------------------GCAGCTTCT------GAGCCTGTTGCTCCATTGCCA---------------------------------------------------------------------GCTAATGATCGTGTAGGTTATGGTGGTCCACCTTCTGGCTCTCGATGGGCTCCTGGT---------------------GGTAGTGGT------------------------------------------------------GTTGGT---------------GTTGGAGGTGGT------------GGTGGTTATAGGGCT---------------------------GATGCAGGTCGTCCTGGCTCT---GGC---------------TCTGGCTATGGTGGA---------------CGAGGAGGTGGTGGTTGG---------------------------------------------------AACAACAGAAGCGGA---------------GGG---------------------------TGG---GACCGTAGGGAACGTGAAGTAAACCCCTTTGAAAATGAT---GATTCC---------------------------------------------------------------------------------------GAACCAGAACCAGCTTTTACTGAGCAGGAT------------------AATACGGTTATTAATTTTGATGCCTATGAAGATATTCCGATTGAGACCAGTGGGGATAATGTGCCTCCT---------------------CCTGTTAACACATTCGCAGAGATAGATCTCGGGGAGGCATTGAATCTAAATATCCGTAGATGCAAATATGTTAAGCCAACACCTGTTCAGCGTCATGCGATTCCGATATTGCTTGAAGGGAGGGATTTGATGGCCTGTGCTCAGACAGGGTCGGGGAAGACAGCTGCTTTTTGCTTTCCAATCATTAGT------------------GGA------------ATAATGAAAGATCAGCATGTACAGAGACCC---CGTGGTTCA---------------CGAACAGTCTACCCTCTTGCAGTTATTCTCTCACCAACAAGAGAGTTGGCAAGTCAGATACATGATGAGGCTAAAAAGTTCTCTTACCAAACTGGTGTGAAGGTGGTTGTTGCATATGGAGGAACACCTATTAAC---CAGCAGCTCCGGGAACTT---GAGAGGGGAGTCGATATTCTTGTGGCAACGCCTGGTCGATTAAATGATTTGCTCGAGAGAGCTAGAGTCTCAATGCAG---ATGATTAGATTTTTAGCTCTTGATGAGGCCGATAGAATGCTTGACATGGGTTTTGAACCACAAATTAGAAAGATTGTCGAACAAATGGAC---ATGCCTCCACGTGGA---GTTAGACAGACACTGTTGTTTAGTGCTACATTTCCAAGAGAAATTCAGAGACTCGCAGCTGACTTCCTAGCAAATTATATATTTTTGGCTGTGGGTAGAGTGGGTTCAAGTACCGATTTAATTGTCCAAAGGGTTGAGTTTGTCCTTGACTCTGACAAAAGAAGTCATCTCATGGACCTGCTTCACGCTCAGAGAGAGAATGGCATCCAAGGCAAGCAAGCCCTGACCTTAGTTTTTGTGGAGACAAAGAGAGGAGCTGACTCTTTGGAAAATTGGTTGTGCATCAAT------GGGTTTCCA------GCAACC---TCCATTCACGGTGACAGAACACAGCAGGAAAGAGAAGTGGCATTGAAAGCCTTCAAGAGTGGGAGAACACCGATTTTGGTTGCAACTGATGTAGCAGCACGTGGCCTTGACATTCCCCACGTGGCTCATGTGGTCAACTTCGATCTGCCAAATGACATTGATGACTATGTCCACCGTATTGGACGAACAGGACGTGCTGGCAAATCAGGACTAGCAACTGCCTTCTTCAACGATGGCAACACCTCACTGGCCAGACCGCTCGCTGAGCTGATGCAAGAAGCTAACCAAGAAGTCCCTGAGTGGCTC---------------------------ACTCGGTAT---GCGTCA------------CGGTCC---TCTTTTGGTGGTGGT------AAGAACCGGCGG---TCTGGTGGT------------CGATTTGGTGGC------------------------------------------CGTGACTTTAGAAGG---------------GAAGGGTCTTTCGGT---------AGCGGTAGAGGAGGC------------------------------------------TATGGCGGTGGAGGAGGAGGGTATGGCGGCGGAGGAGGCTAT---------GGTGGT---------------------GGAGGAGGCTATGGCGGC---------GGAGGAGGCTATGGTGGTGGATATGGTGGTGCTTCAAGTGGTGGATATGGTGGAGAACCTCCAAGTGCTTGGGAC--------------------------------------------------------------------------------------------------------------------------------------------------------------------------------------------------------------------------------------------------------------------------------------------------------------------------------------------------------------------------------------------------------------------------------------------------------------------------------------------------------------------------------------------------------------------------------------------------------------------------------------------------------------------------------------------------------------------------------------------------------------------------------------------------------------------------------------------------------------------------------------------------------
>Clamworm PL10a
------------------------------------------------------------------------------------------------------------------------------------------------------------------------------------------------------------------------------------------------------------------------------------------------------------------------------ATGCCTAATGATTCCATCCAAAAT---GGCAAAAGTCTAGAACAGCAGGTTGCTGGGCTA---------------------------GACTTGAAC---TCTGCACCCCCTTTCAGGGGCGGAGGACGAGACGGTTTTACT------GGACGG---------------TACATCCCTCCACACCTACGGGGACGTGGCGGAGGTGTCCCTGGCCCTAGTGCAGACCGACAAAACGGAGCAGGA---AGAGGCGCTGGACCCCCTGGCCCTCCGATAGACCAAAACGGCGGGAACTGGATAAGCCTACCAAGAGGTTCATCGGCCCAAGGGGACTACAACAGCTACAACAACTCGAGGGGGGGAAGATCAGGGTCTGAGGGACCC------------AGGGATGGCCCTGGACGGGGAGGAAGCGCGGACCGAGAC---TTCGACGGAGGCAGAGGTGGCGGCACCTGGGGGCCA---TCAAACAGA---CGAGGCAGCCAGGACAGTCAGGGCGGAGGCCGGCGCTGGGATAACCGAAGC---------AGCGACCGTGGA------GGTGGCTGGGGATGG---CGG---CAACAACCGCTGGGACAACCGTGG---CGGCAGCGAAGGCCCCCGGCGGTCGCTACAACAACCGTGGCGGCCAGAGATGGG---GACAACAGA------GACAACAACCGC---GGA------TTCGACGACGGCACC---CAGAGGTGGGGTAACAGCCGCTGGAACAACAGTGGT------GGCGGCGGAGGTGGTCGAAACACATGGGACAACAATGACCAGAACGGCTCTCGCTGGAATCGGCTGAGAGAGGAGGGACCTGCTGATTGGTCTAAACTACTGCCGCCTAATGAGCGCCTGGAGAAGGAG---CTCTTC---GGCAACAGC------------------AACACAGGAATCAACTTCGACAAGTACGAGGACATTCCCGTCGAGGCAACGGGAGAAGACTGCCCT------GCAAAC---------------GTGGAGTCGTTTGCCGAGTTAGAACTTGGTGAGATCGTAGACAGCAACATCGTCCTGTCCAAGTACACCAAGCCGACCCCTGTGCAGAAGCACGCTATGCCTATCATCAAAAAGAAGAGGGATCTGATGGCCTGCGCTCAGACGGGGTCTGGCAAGACGGCCTCCTTCCTTGTTCCTGTGCTATCTCAGATGTTT---TTGGACGGCCAGCCC---GAG---TTC------ATTCGG---------GAACAGAATAACCGC---------AACAATAGGAAGCAGTACCCAATTGCACTGGTTCTTGCGCCAACCAGAGAGTTGGCCTCTCAGATCTACGAGGAGGCTAGAAAGTTTGCGTACCGTTCTCACGTGCGACCATGTGTAGTTTACGGAGGAGCAGACATC---GGAGCACAGATGAGAGATCTGCCCGAACGGGGGTGCCACTTGCTGGTGGCGACACCTGGAAGACTCGTGGACATGCTGGAGAGAGGAAAGATCGGTCTGGACCACATC---AGATTTGTGGTTCTTGACGAGGCAGATCGTATGTTGGACATGGGTTTCGAACCCCAGATCCGTCGAATCGTTGAGAAA---GACACTATGCCCCCAACCGGAGAT---AGACGAACGCTTATGTTCAGTGCCACTTTTCCCAAGGAGATCCAGATCTTAGCAAGAGATTTCCTGCACAACTACATTTTCTTGGCTGTCGGCCGAGTGGGAAGTACAAGCGAAAACATCACCCAGAAGGTTGTCTGGGTGGAGGAGCCCGACAAGAGGTCGTTCTTACTCGATCTGCTTAATGCTTCT------------------GGTCCGGATTCACTGACCCTGGTTTTCGTGGAGACCAAGAAGGGAGCGGACGCCCTTGACAACTTCCTGTACAAC------GAGGGGTACCCGTCCGCCTGT---------ATCCATGGTGACAGATCTCAGAAGGAGCGAGAGGAGGCCCTCAGGAACTTCAGGAGTGGAAAGACCCCCGTGCTGGTCGCTACTGCTGTGGCAGCCAGAGGTCTGGATATCCCTAACGTGAAACACGTCATTAACTTCGATCTGCCGAGTGACATTGAGGAGTACGTCCACAGGATTGGGCGTACCGGGCGTGTGGGAAATCTTGGTCTTGCCACTTCTTTCTTCAACGACAAGAACAAGAACATCGTCCGTGACATGGTGGATCTTCTCATAGAAGCCAAACAGGAGGTTCCCCCATGGATC---GAGAGC---ATCGCTTACGAA---GCCAGAACCATGGGAGGA---GGACGA---CGACCCCAGAAT---------------AAGAGGTTC---------GGAGGCAGC---------------TTCGGCAGT------------------------------------------CGCGATTACCGTCAAATGGGCGGCCAGGGT------------GGC------------GGACGAGGAGGA---------AGCACTCAGATGAGGAGCAACCCCGTCCCTCAAGCGTTCGGAGGAGCCCCG---ATGGGC------TACGGATTCCAC---CAGGGAGGA------------------------GGAGGCTACGGAGGA---------AGC------TACGGAGGACCCTACCAG---CAACCCCAGGCCCATCACGCT------CACGAC---TGGTGGGGCAAC-----------------------------------------------------------------------------------------------------------------------------------------------------------------------------------------------------------------------------------------------------------------------------------------------------------------------------------------------------------------------------------------------------------------------------------------------------------------------------------------------------------------------------------------------------------------------------------------------------------------------------------------------------------------------------------------------------------------------------------------------------------------------------------------------------------------------------------------------------------------------------------------------------
>Flatworm DjVLGA
------------------------------------------------------------------------------------------------------------------------------------------------------------------------------------------------------------------------------------------------------------------------------------------------------------------------------ATGTCCTTTAACCCT---AAAAATGCAAACAATGGATTAGAAAAAAATTTTTCTAATCTGACTTGT------------------CAAGAC---AAT---AGCGCCCAAAAGGCGCCATCAAATAATAATGAAGAT---ACC---------CAAAAA------------TATGTACCTCCTCATTTAAGAAATAAACCA---------------------------AAA------------------------------------------------------------------------------------------AGTTTTAGCAGCGATAACTTAAATAATTGTGAAACTCGTAATTATGGCGATAACCAAAGAGGTCAA---------GTTAAC------------TGG---------------CGAAATAAT------------------------------GGT------TCAAAAGTAACTAGAGGTGGA---AATTCAAGAGGA------------------------------------------AGAGGA------GGTTCTCATGGATTTGATAGATCTAATTCTTACCAAGAAACCGATTGGTCTAGAAATCAAAAAGATAAAATGAAC---AGAACAAATAGTTCT------GATTCA------ACAAGACCCTATTCAACCCAAAGA---------AGTTTTGAA---GGTCCC---AGTAGAACA------AATAGATTT---GAT------------------------------AAT------GATGATAGTTTTTACTCCAGATCAAATTTTAGCTCGATCGCAGAAGCATCT---------TGGGATGCTCAACAGCCGCAAAATTTGAGATTAGAAAAAGAA---TTATTTATTGGT---CAA------------------AATAGTGGAATTAATTTCGACCAATACGATAACATACCGGTGAACACGACAGGG---------CCCCAGTGGTCACATGATGGATACACAGGCGTTACCTCATTCTTGGAATTAAAGTTGCACCCGATTGTGTCCCATAATATCAGTTTAACTCAATATACACGCCCTACTCCCGTGCAGCGATACGCAGTGCCAATCATTATGCAACGTCGCGATCTAATGGCGTGTGCTCAGACGGGGTCAGGCAAAACAGCTGCATTTCTAATACCGTTGCTGAGCATGATGTAT---CAAGATGGT---CCTGGAAACTCGCTC---------------------TCTCATTCTGGA---------TAC------AAGAAGGAATACCCAGTCGCTCTCATTCTCGCACCAACTCGCGAATTAGCAGTGCAGATCTACGATGAAGCTCGAAAATTCTCCTATCGATCGTTAGTGCGTCCTTGCGTGGTGTACGGCGGACGGGATATTCGTGGA---CAGCTGCAGGACATCAGC---CAAGGTTGCAACATGCTGGTGGCGACTCCAGGCCGACTGTCAGACATGCTGGAGCGATGCAAGATAGGACTGGAC---TGCATCCGTTATCTCGTACTGGACGAAGCCGACCGAATGTTGGACATGGGATTCGAGCCGCAAATACGGAAAATTGTCGAGCAAACGAAT---ATGCCGCCTCCTGGACAA---CGACAAACGCTGATGTTCTCCGCAACTTTCCCTCGAGAAATCCAGATGCTGGCGAGCGATTTCCTGAAAGATTATTTGTTCTTGCGAGTTGGCAAGGTGGGATCGACCAGTCAGAACATCACGCAGAGAATCGTTTATGTCGACGAGAACGAGAAGCGAGATCATCTGCTGGATATTCTCACAGATATC------------------GATTCTGACAGTCTCATTCTTGTGTTCGTCGAGACGAAGCGCGGTGCGGATGCGTTGGAGGGATTTCTACACACC------GAAGGTTCC---------TGCGTGGCGAGTATCCATGGTGACCGCAGTCAAAGTGATCGAGAGTTGGCGCTGCAAAGTTTCAGAGAGGGCAGCACGCCAATATTGGTGGCGACACGGGTGGCAGCGAGAGGACTCGATATTCCCAATGTGAAGTTTGTCATCAACTACGATCTGCCTACGGATATCGAGGAGTACGTGCATCGCATCGGGCGTACTGGACGCGTGGGTAACCTCGGGGAGGCCATCTCATTCTACACTGACAAGAACAACAATGTTGCCAAGGAACTCGTCGATATTCTGCTGGAGGCGAACCAGATTGTTCCGGATTGGTTGCGTGACAAA---ATCGGT---GAGGCGCATCGACAAATGCAGATG------AAACAGCAGCAGAAATCAATGTTGCAGCAACAGAAGCGGTACATGAGCGGCAGTGGGGGCAGCAGCAGCACGAGTAGTGGTGCTGGAGGTGCCAATTCGGTGTTACCTAGTTACAGTAACAATTGTCGTGATTATCGTCAGACACAACAGCACAGTCGA---------CACGCGCGC---TCAGCAAGAATTTCCTACGATGATTCGTCGTCTTTCAACAGCTCGATGCGCAACAAGCCCGCCGCAGCAGTGAGT---------------------TTCTCCTCATTGGGCAGCGCGTGCAGTCTTGTC---GTCATCTCC------------------ACCAGCAACAAT------GGTGCAGCCAAAGCCAATCCTCCTCCAACCAGC------------GACAGTTGGTGGGACGCTGAC--------------------------------------------------------------------------------------------------------------------------------------------------------------------------------------------------------------------------------------------------------------------------------------------------------------------------------------------------------------------------------------------------------------------------------------------------------------------------------------------------------------------------------------------------------------------------------------------------------------------------------------------------------------------------------------------------------------------------------------------------------------------------------------------------------------------------------------------------------------------------------------------------
>Hydra CnPL10
------------------------------------------------------------------------------------------------------------------------------------------------------------------------------------------------------------------------------------------------------------------------------------------------------------------------------ATGAGTCATGTC---GTACAAAATGATGTTCATGGTCTAGGGCAACGACTTGCTGGTCTG---------------------------GACTTGAAC---AAGCAAAGCAATCAACAA------GGT------------TCG---------CGT---------------TACATACCACCTCATCTTCGTGGTCAA------------------------------CAACAA------------------------------------------------------------------------------------------------------------------------------------------------GTTGGTCCA---------------------GCAGGT------------CCTCAAAAAAAT---------ATTATTCCTCAATAT------TTTGAAAACCCTTCC---------CGAGGT---------------GGA------------------TATCAGCAAAATTTT------AACCGAGGT------GGAGGTGGAGGG---------TATAACAGTCAATAT---------------------CAGCACCAAAACTATAATGGTTATAGCAAAAACGCAAGCTATAATGGA------AATCAG------TCT---AATCGA---GGAGAGCAATTCCTGTGGAACTCT---GAGCGAGGC------TCTCGCTGG---GAAACA---------------------------AAT------GATGCATTGTCT---------------------------------AAT------GCAGACTGGTCCAAGTTGTTGCCAAGAAATGAAAGACTTGAGATGGAG---TTGTTTACATCA---GCA------------------CAATCAGGTATAAATTTTGACAAGTATGAAGATATCCCTGTAGAAGCTACTGGAAGCAACACTCCAAAG---AGC------------------ATAGAGACATTTGATGAAGCAAATCTTGGAGAAATTATTCTCACTAACATATCATTAGCACATTATACCAAACCAACTCCTGTTCAAAAGAATTCTATTCCAATTATTAAAGCTAAAAGAGATCTGATGGCATGTGCTCAAACAGGATCTGGAAAAACAGCAGCTTTCTTAGTACCAATTCTCAGTCGAATATTT---GAAGAAGGA---CCATTTGAA---------------AATCCTTCAAATGTTCGTCAAGGT------------GGCAAAAAGAAGCAGTATCCAATTGCATTAGTTTTAGCTCCTACAAGAGAGCTAGCATCCCAAATATATGATGAATCCAGAAAATTTGTATATCGCTCGTGCATACGCCCATGTGTTGTTTATGGTGGAGCTGATGTA---AGCACTCAAATGCGTGATATT---GATCGTGGGTGCCATTTGCTAGTAGCGACCCCAGGTCGTTTAGTAGACATGATTCAGCGTGGAAAAGTTGGTCTTGAA---TGTATTAAGTTTCTTGTATTAGATGAAGCTGATAGAATGCTAGACATGGGATTTGAACCACAAATAAGAGAAATTGTTGAGAAATGTGAC---ATGCCAAGAACTGGTGAA---CGACAAACTCTGATGTTTAGTGCTACTTTTCCTAAAGAAATTCAGATGTTAGCCAGAGATTTCTTGGATAATTATATATTTTTGGCTGTTGGTCGTGTTGGTTCAACCAGCGAAAATATTACACAAAAGGTGGTTTGGGTTGAGGAACATGATAAGAGAGAATTTTTACTTGATTTACTAAATGCTTCA------------------GGACCAGACTCTCTTACTTTGGTTTTTGTTGAAACTAAACGTGGAGCAGATGCTTTAGAACAGTTTTTATTTCGATGCCCAGAAAACTATCAT------GCTACT---TCAATTCATGGAGACCGTCATCAAAGAGAAAGAGAGCAGGCTCTTGCTTCCTTTAGAGTGGGTACAACACCTATTTTAGTGGCTACTGCTGTGGCTGCCAAAGGCTTGGATATTCCAAATGTAAAGCATGTGATCAATTTTGACATGCCTAGTGATATTGAAGAATATGTTCATCGAATTGGTCGAACTGGTCGTGCTGGACATACAGGTCTAGCTATTTCTTTTTTTAATGATAAAAATCGCAATGTTGCTCGCGATTTAATGGATATTTTGGCTGAGGCTAAACAAGAAATACCTTCTTGGTTA---GAGTCA---ATGGGTTATCAAGCTCAGCAACATCAAGCTGCT------AAAAAGGCACAAAAGACA---------------AATAGATAT---------GGCGGAGGTGGTGGT------GGTTTTGGGGGA------------------------------------------CGCGATTAC---CAGCCTACA------------------TATAATCACCAG---CCT------------------------GCTTACCAACAAAATAATTAT------------------------------------------CGTGGTACT---------GGAGGACGT------------------------GCTCATAGCAAT------AACAGTGAT------------------------------------------------------GAT---TGGTGGGAAAAA-----------------------------------------------------------------------------------------------------------------------------------------------------------------------------------------------------------------------------------------------------------------------------------------------------------------------------------------------------------------------------------------------------------------------------------------------------------------------------------------------------------------------------------------------------------------------------------------------------------------------------------------------------------------------------------------------------------------------------------------------------------------------------------------------------------------------------------------------------------------------------------------------------
>Rice DEAD-box RNA Helicase
---------------------------------------------------------------------------------------------------------------------------------------------------------------------------------------------------------------------------------------------------------------------------------------------------------------------------------------------------------------------------------------ATGGCGACCCCCTCCCGCACCTCCTGGGCCGACGTCGCC---GACGCCGACCCCGCCCCGGCCCCCGCCCCCGCCGCCAACGGC---CCCGCCCGCCCCGACCGGAGCTCCTACGTGCCCCCCCACCTCCGCAACCGCGGG---------------------GCTTCGTCGGGTGGGGGCGCGGCGGCGCCTCCGCCC---------------------------------------------------------------------TCATCATCC------TCCTCCTCCGCGCCGCCCCCT------CGCGCCGCCCCTGGCCTCCTCGCCCCCCGCCCCGCCGCCGCCGGC------------------------------------------------------ATGGGGAGG------------ATGGGCGGCGGC------------GGTGGC------------------------------------------GGC------GGA---------------------------GGATTCGGTGGGCCA------------AGG------------------------------------------------------------------------AGG---------------------------------------------------TGG---GACCGG---------GAGCCGAACCCGTTCGGGAACGACGGCGACGCCGCGGCGGGGGCGGGGGAC---------------------------------------------------------------------GAGCCGGAG---GTGTTCGACGCGCACCAG------------------AACACCGGGATCAACTTCGACGCGTACGAGGACATCCCCGTGGAGACGAGCGGGAGGGAGGTGCCGCCG---------------------CCGGTGGGCACGTTCGCCGAGATCGACCTGGGCCAGGCGCTCAACGACAACATCCGCCGGTGCAAGTACGTGCGCCCCACGCCCGTGCAGCGGTACGCCATCCCGATCTCGCTCGCGGGGAGGGACCTCATGGCGTGCGCGCAGACCGGGTCCGGGAAGACGGCCGCCTTCTGCTTCCCCATCATCAGC------------------GGC------------ATCATGCGCGGCCCGCCCGCGCAAAGGCCCCAGCGCGGCGGGATG------------AGGACCGCCTGCCCCCTCGCGCTCATCCTCTCCCCCACCAGGGAGCTCTCCATGCAGATTCATGAGGAGGCGAGAAAATTTTCCTATCAGACCGGTGTCAGGGTGGTTGTTGCATATGGAGGAGCACCTATTAAT---CAGCAGTTGAGAGATCTT---GAGAGGGGTGTTGACATTCTTGTGGCTACTCCTGGCCGTTTGGTTGATTTATTGGAGAGGGCAAGAGTATCTTTGCAA---TCTATCAGATATCTTGCCCTTGATGAGGCAGATAGAATGCTTGATATGGGTTTTGAACCGCAAGTTAGGAGAATTGTTGAGCAAATGGAC---ATGCCTCCGCCAGGT---GCCAGGCAGACAATGTTGTTCAGCGCCACGTTCCCAAAAGAAATCCAGAGAATGGCATCTGACTTCCTGGAGAACTACATATTCCTGGCTGTTGGAAGAGTTGGGTCAAGTACAGATTTGATTGTACAGAGAGTTGAGTTTGTGCAGGAGGCAGACAAAAGAAGCCACTTGATGGATCTGCTTCATGCACAAAGAGACAGTGCTACTCCAGGAAAGCCAACTCTTACACTTGTCTTTGTGGAAACCAAAAGGGGTGCTGATTCGTTGGAGCACTGGTTGTGTATGAAT------GGATTTCCA------GCTACT---TCTATTCACGGTGATAGAAACCAGCAGGAAAGAGAGTATGCTTTGAGATCCTTCAAAAGTGGACATACTCCTATTCTAGTTGCAACTGATGTGGCAGCCCGGGGCCTTGACATTCCTCATGTTGCTCATGTTGTGAACTTTGATCTTCCCAATGATATAGATGATTACGTCCACAGGATTGGGAGGACAGGGAGGGCAGGAAAAAGTGGTCTTGCAACTGCTTTCTTCAATGAGAATAACTCTTCCATGGCAAGGTCTTTGGCTGAGCTAATGCAAGAATCTAATCAAGAGGTACCTGCGTGGTTG---------------------------TCTCGCTAT---GCTGCT------------CGCCCA---TCTTATGGTGGGGGTGGTGGGAGGAACAGAAGG---TCCGGTGGTGGGAGC------CGCTTCGGTGGC------------------------------------------CGTGACTTCCGCAGG---------------GATTCTTCC---------------TCTGGAAGAGGTGGCGGTGAC---------------------------------TACTATGGTGGAGGCAGCAGC------GGTGGAGCTGGTGGATAT---------GGTGGT---------------------TCCTCTGCATATGGGGGT---------GGCGGC---TATGGTGGCGGC---GCGGGTGCT---------------------------CCAAGTGCCTGGGAT--------------------------------------------------------------------------------------------------------------------------------------------------------------------------------------------------------------------------------------------------------------------------------------------------------------------------------------------------------------------------------------------------------------------------------------------------------------------------------------------------------------------------------------------------------------------------------------------------------------------------------------------------------------------------------------------------------------------------------------------------------------------------------------------------------------------------------------------------------------------------------------------------------
>Fisson Yeast DED1
------------------------------------------------------------------------------------------------------------------------------------------------------------------------------------------------------------------------------------------------------------------------------------------------------------------------------ATGAGCGACAAT------------------------GTACAGCAACAAGTAGATTCAGTTGGT------------------------TCTGTGACT---GAAAAATTGCAAAAAACAAAC---------------ATCAGC---AGACCTAGGAAG------------TATATTCCTCCTTTTGCTAGGGAT---------------------------------AAGCCAAGCGCTGGCGCAGCTCCAGCTGTTGGCGACGATGAGTCTGTCTCATCTCGTGGCTCTTCTAGGTCTCAAACTCCTAGTGAGTTTTCCTCTAAC---------------------------------------------TAT---GGAGGTCGCCGT---------------------------------------------GAATAC---------AATCGT---------------GGC---------------------GGTCATTAT---------GGTGGT------GGCGAGGGCCGCCAAAATAATTAC---------CGTGGC------GGT------------------------------------------------------CGTGAAGGTGGT------------------TACAGCAACGGC------GGTGGTTATCGTAAC---------AACCGT---GGA------TTT------GGC------------------------CAATGGAGAGATGGTCAA------CACGTTATCGGAGCCCGTAACACT------------------------------------------------------------------------CTTTTG---------GAGCGT---CAATTA---------TTTGGTGCCGTTGCTGATGGTACCAAAGTT---TCAACTGGTATTAACTTCGAAAAGTATGATGACATCCCTGTTGAAGTTTCCGGTGGAGATATC------------------------GAGCCTGTTAATGAGTTCACTTCTCCTCCTTTGAACTCTCATCTTCTTCAAAACATTAAACTCTCTGGCTACACTCAGCCCACCCCAGTTCAAAAGAACTCCATTCCTATTGTCACATCCGGACGTGATTTGATGGCCTGTGCCCAAACCGGTTCCGGTAAGACTGCTGGTTTCTTATTCCCTATTCTTTCTCTTGCTTTC---GATAAAGGA---CCTGCCGCT------------------GTTCCTGTTGATCAGGATGCCGGTATGGGTTATCGTCCTCGCAAAGCCTATCCTACCACCCTTATTTTGGCTCCCACTCGTGAATTAGTTTGTCAAATTCATGAGGAATCTCGTAAATTCTGTTACCGTTCTTGGGTGCGTCCCTGTGCTGTTTACGGTGGTGCCGATATT---CGTGCTCAAATCCGCCAAATT---GACCAAGGTTGCGACTTGCTTTCTGCTACTCCTGGTCGTTTGGTTGATTTAATCGATCGTGGTCGTATTTCTTTGGCCAAC---ATTAAGTTTTTGGTGTTGGATGAAGCTGATCGTATGCTGGATATGGGTTTCGAGCCTCAAATTCGTCACATTGTGGAAGGTGCTGACATGACAAGC---GTTGAAGAA---CGTCAAACTCTCATGTTTTCTGCCACTTTCCCCCGTGATATCCAACTTTTAGCTCGTGACTTTTTAAAGGATTATGTCTTCTTGAGTGTTGGTCGTGTCGGTTCCACTTCGGAGAATATTACTCAAAAGGTCGTACACGTTGAAGATTCTGAAAAGCGTAGTTACTTGCTTGATATTCTTCACACCTTA------------------CCTCCTGAGGGTCTTACCTTGATCTTTGTAGAGACTAAACGCATGGCTGACACACTTACCGACTATTTGTTGAAT------AGCAACTTCCCC------GCAACA---AGCATTCACGGTGACCGTACCCAACGTGAGCGTGAGCGCGCTTTGGAATTGTTCCGCTCTGGCCGTACTTCCATTATGGTCGCTACTGCCGTCGCCAGTCGTGGTTTAGATATTCCCAATGTCACGCATGTTATTAACTACGATTTACCTACTGACATTGATGACTATGTGCATAGAATTGGTCGTACCGGTCGTGCTGGTAACACTGGTCAAGCTGTTGCGTTTTTCAACCGTAACAACAAGGGTATCGCTAAGGAATTGATTGAGTTGTTGCAAGAGGCCAATCAAGAGTGCCCCAGCTTTTTG------ATCGCCATGGCT---------------------------------------CGTGAAAGCAGCTTTGGTGGTAAT------------------GGACGTGGTGGCCGT------------TACAGTGGTCGTGGTGGT------------------------------------------CGT------GGAGGCAAT---------GCTTATGGTGCTCGCGACTTCCGTCGCCCTACT---AATAGTAGTAGTGGTTATAGCTCT---------------------GGCCCTAGCTAC---------------TCTGGATAC---------GGTGGCTTT------GAAAGC---CGTACTCCTCATCATGGTAACACTTACAACAGT------------------------GGTAGTGCTCAA------------------------TCCTGGTGG-----------------------------------------------------------------------------------------------------------------------------------------------------------------------------------------------------------------------------------------------------------------------------------------------------------------------------------------------------------------------------------------------------------------------------------------------------------------------------------------------------------------------------------------------------------------------------------------------------------------------------------------------------------------------------------------------------------------------------------------------------------------------------------------------------------------------------------------------------------------------------------------------------------
>Yeast DBP1
------------------------------------------------------------------------------------------------------------------------------------------------------------------------------------------------------------------------------------------------------------------------------------------------------------------------------ATGGCAGAC---------------------------TTGCCACAGAAGGTATCTAATTTA---------------------------AGCATCAAC------------AACAAAGAGAATGGTGGT---------GGTGGC---GGCAAATCATCT------------TATGTCCCACCGCACTTGAGAAGTAGAGGA---------------------------AAACCATCATTC---------------------------------------GAAAGA---------AGA------TCCCCAAAA---CAGAAAGATAAG---------------------------------------------GTTACGGGTGGT---------------------------------------------------GATTTTTTC---------AGACGTGCT---------GGAAGGCAAACT------------GGGAACAAT---------GGCGGGTTTTTTGGCTTTTCTAAGGAAAGAAAT---------------GGA------GGGACGAGTGCGAAC------------------------------------TATAACCGGCGAGGC---------------------AGCTCAAATTACAAATCATCTGGAAATAGA---------------------------------------------------------------------TGGGTAAATGGCAAG------CATATACCGGGGCCTAAGAACGCG------------------------------------------------------------------------AAACTT---------CAGAAGGCCGAACTG---------TTTGGT---GTACACGACGATCCCGATTACCATTCATCTGGTATAAAGTTTGATAATTACGATAATATTCCCGTAGATGCATCTGGAAAAGATGTTCCT---------------------GAACCTATACTAGATTTTAGTTCTCCCCCTCTGGATGAGCTGTTAATGGAAAATATCAAACTTGCTAGTTTCACCAAACCTACTCCAGTACAAAAATATTCTATTCCAATAGTTACCAAAGGTAGGGATTTGATGGCATGCGCACAAACGGGCTCAGGTAAGACAGGTGGGTTTTTGTTTCCGCTCTTCACGGAGCTATTC---AGGTCTGGG---CCCTCT------------------------CCAGTACCCGAGAAAGCACAG---AGCTTTTATTCTAGAAAGGGATATCCATCTGCTTTAGTACTTGCACCAACTAGAGAATTGGCTACCCAAATTTTTGAAGAAGCAAGAAAATTTACGTATAGATCTTGGGTTAGGCCATGCGTTGTTTATGGTGGCGCGCCAATC---GGTAACCAGATGAGGGAGGTT---GACCGCGGCTGTGACTTATTGGTGGCTACACCAGGGCGGCTGAATGACTTATTAGAACGCGGAAAAGTTTCTTTGGCTAAT---ATCAAATACCTGGTATTGGATGAGGCTGATAGAATGCTAGATATGGGATTCGAACCCCAAATTCGCCATATAGTTGAAGAATGTGATATG---CCCTCTGTG---GAAAATAGACAGACCTTGATGTTTTCCGCCACATTCCCAGTAGATATCCAGCATTTGGCACGCGATTTCTTAGATAATTATATTTTTTTATCAGTAGGAAGAGTCGGTTCCACCTCAGAAAATATCACGCAAAGAATATTATATGTCGATGACATGGACAAAAAGTCTGCGTTGTTAGATTTACTG---TCTGCA------------------GAGCATAAGGGATTGACATTGATTTTTGTTGAAACGAAAAGAATGGCGGATCAACTCACAGATTTTTTGATCATG------CAAAATTTCAAA------GCTACA---GCCATACATGGTGACCGCACACAGGCTGAACGTGAACGTGCCTTATCTGCTTTCAAAGCTAACGTAGCTGATATCCTGGTCGCAACAGCTGTAGCAGCGAGAGGTTTGGATATACCGAATGTCACACATGTCATTAATTATGATTTGCCCTCCGACATCGATGACTACGTTCACAGAATTGGTAGAACAGGCCGTGCTGGTAACACAGGCGTGGCTACTTCATTCTTCAATAGTAATAATCAGAATATTGTGAAGGGTTTGATGGAAATTTTAAATGAAGCGAATCAAGAAGTTCCCACGTTTTTAAGTGAC------CTGTCA---------------------------------------AGACAGAATTCAAGAGGTGGAAGA------------------ACTAGGGGAGGAGGAGGTTTT------TTCAATAGTCGTAATAACGGT---------------------------TCAAGAGACTACCGTAAACATGGTGGAAAT------GGCTCATTTGGGAGC---------ACGAGGCCAAGG---AATACT------GGA---ACATCAAATTGG---------------GGT---TCGATT---------------GGA---------------GGTGGGTTTAGAAATGATAATGAGAAAAAC---GGTTACGGAAATAGC------------------------------------AACGCT---------------------------TCATGGTGG-----------------------------------------------------------------------------------------------------------------------------------------------------------------------------------------------------------------------------------------------------------------------------------------------------------------------------------------------------------------------------------------------------------------------------------------------------------------------------------------------------------------------------------------------------------------------------------------------------------------------------------------------------------------------------------------------------------------------------------------------------------------------------------------------------------------------------------------------------------------------------------------------------------
>Yeast DED1
------------------------------------------------------------------------------------------------------------------------------------------------------------------------------------------------------------------------------------------------------------------------------------------------------------------------------ATGGCTGAA---------------------------CTGAGCGAACAAGTGCAAAATTTA---------------------------AGCATCAAC---GAC------AACAACGAGAATGGT---------------------------------------------TATGTTCCTCCTCACTTAAGA------GGA---------------------------AAACCA------------------------------------------------AGAAGTGCC---AGAAATAACAGTAGCAACTACAATAACAACAACGGCGGC---------------------------------------TACAACGGTGGCCGTGGCGGTGGC---------------------------------------AGCTTCTTTAGCAACAACCGTCGTGGT---------GGT------TAC------------GGCAAC------------GGTGGTTTCTTCGGT---GGAAAC------AAC---------------GGT------GGC---AGC------------------------------------------------AGA------------------------------TCTAACGGCCGTTCTGGTGGT---AGA---------------------------------------------------------------------TGGATCGATGGCAAA------CATGTCCCAGCTCCAAGAAAC------------------------------------------------------------------------------------------GAAAAGGCCGAGATCGCC---ATATTTGGT---GTCCCCGAGGATCCAAATTTCCAATCTTCTGGTATTAACTTCGATAACTACGATGATATTCCAGTGGACGCCTCTGGTAAGGATGTTCCT---------------------GAACCAATCACAGAATTTACCTCACCTCCATTGGACGGATTGTTATTGGAAAACATCAAATTGGCCCGTTTCACCAAGCCAACACCTGTGCAAAAATACTCCGTCCCTATCGTTGCCAACGGCAGAGATTTGATGGCCTGTGCGCAGACCGGTTCTGGTAAGACTGGTGGGTTTTTATTCCCAGTGTTGTCCGAATCATTT---AAGACTGGA---CCATCT------------------------CCTCAACCAGAG---TCTCAAGGCTCCTTTTACCAAAGAAAGGCCTACCCAACTGCTGTCATTATGGCTCCAACTAGAGAGTTGGCCACCCAAATTTTCGATGAAGCCAAGAAATTTACTTATAGATCCTGGGTCAAGGCCTGCGTCGTCTACGGTGGTTCTCCAATT---GGTAACCAACTAAGAGAAATT---GAACGTGGTTGCGATCTTTTAGTCGCTACTCCAGGTCGTTTGAATGACTTGTTGGAACGTGGTAAAATTTCTTTGGCCAAC---GTCAAGTATTTGGTTCTAGATGAAGCTGATAGAATGTTGGATATGGGTTTCGAACCTCAAATTAGACATATTGTCGAAGACTGTGATATGACTCCT---GTTGGTGAA---AGACAAACTCTGATGTTCTCAGCTACTTTTCCCGCTGATATCCAACATTTGGCCCGTGATTTCTTAAGTGACTACATCTTTTTGTCTGTTGGTAGAGTCGGTTCTACTTCAGAAAACATTACTCAAAAAGTCTTATACGTTGAAAATCAAGATAAGAAGTCAGCCTTATTGGATCTATTG---TCTGCA------------------TCCACTGACGGTTTGACTTTGATCTTTGTCGAAACTAAGAGAATGGCAGATCAATTGACCGATTTCCTGATCATG------CAAAACTTTAGA------GCTACC---GCCATTCATGGTGACCGTACCCAATCTGAGAGAGAACGTGCCTTGGCCGCCTTCAGATCTGGTGCCGCTACTTTATTGGTTGCCACAGCTGTCGCAGCTAGAGGTCTAGATATTCCAAACGTCACCCACGTTATCAACTACGATTTACCAAGTGATGTCGATGATTACGTCCATAGAATTGGTAGAACTGGTCGTGCCGGTAACACCGGTCTTGCCACTGCCTTTTTCAACAGTGAAAACAGTAACATTGTTAAAGGTTTGCATGAAATTTTGACTGAAGCTAACCAAGAAGTCCCATCATTCTTGAAGGACGCTATGATGAGTGCTCCA---------------GGTAGC------------AGAAGCAACAGCCGT------------------------------AGAGGCGGT---------------TTCGGT---CGCAACAAC------------------------------AACAGAGATTACCGTAAGGCCGGAGGCGCTAGCGCAGGCGGCTGGGGCTCT---------TCAAGAAGCAGAGATAACTCTTTCAGAGGC---GGTAGTGGCTGG---------------GGT---AGC---------------------------------------------------GATTCC---AAGTCTTCTGGCTGGGGTAACAGCGGTGGTTCA------------------------AACAACTCT---------------------------TCTTGGTGG-----------------------------------------------------------------------------------------------------------------------------------------------------------------------------------------------------------------------------------------------------------------------------------------------------------------------------------------------------------------------------------------------------------------------------------------------------------------------------------------------------------------------------------------------------------------------------------------------------------------------------------------------------------------------------------------------------------------------------------------------------------------------------------------------------------------------------------------------------------------------------------------------------------
>Human ChrX Homologue
------------------------------------------------------------------------------------------------------------------------------------------------------------------------------------------------------------------------------------------------------------------------------------------------------------------------------ATGAGTCATGTGGTGGTAGAAAAT---GCCCTCGACCTGGAGGAGCAGTTTGCTCATCTG---------------------------GACCTGAAC---TCCTCTGATAAA---CAGAGTGGAGGA---AGTACAGCAAGC---CAAGAGTGC---------------TATATACCCCCTCACTTAAGGAACAGA---------------------GAAGGATCTAAA------------------------------------------------------------------------------------------------------------------------------------------------------GGATTC---CATGAT---AAAGACAGTTCAGATTGGAGTTGTAGCAAAAATAAGGATGCATATAGC------------------AGTTTTGGG------TCT---------CGA---------GATTCAAGAGGA---------------------AAGCCTGGTTATTTCAGTGATTGTG---GAAGTGGATCAAGGGGA------AGATGTGATGAT---------------------CCTGGATGG------------------------------AGTGACTATGATGGTATTGGCAGTTAT------GGT---GACAGAATTGGC------TTT------GGCAAATTTGAATGGAGTGGACACAGTCATTGGTGTGAC---------------------------AAGTCA------GAT---------------------------------------AAAGAT---------TATTGGTCAAAACCACTTCCACCAAGTGAATGCTTGGAGCAGGTA---CTCTTTTCTGGA---GAA------------------AACACTGGGATTAACTTTGAGAAATATGATTATCTACCAATAGAGGCAACCAGCAGTAACTGTCCT------CCACAT---------------ATTGAAAATTTCAGCAATGTTGACATGGGAGAAATTATCATGGGGAACGTTGAGCTTACTTACTATACTCATCCTACTCCACTGCAAAA-CATGCCATTCCTATTATTAGGGAAAAAAGAGACTTAATGTCTTGTGCCCAAGCAGGGTCTGGGAAAACTGCAGCATTTCTTTTACCCGTACTGAGTCAGATATAT---ATAGATGGT---CCAGGAAAAGCTTTGAAGGCTGTGAAG------------GAAAATGGAAGG------TATGGATGCCATGAACAATACTCAATCTCCTGGGTTTTAGCCCCAACAAGAGAATTGGCTGTACAGA--TATGAGGAAGTCAGAAAATTTTCATACCAGCCTAGAGTTCATCCTTGTGTAGTTTATGGTGATGCTGATATT---GGTCAGCAAATTCAGGTCTTA---GAACATGGATGCCACTTGTTAGTAGCCACGCCAGGAGGTCTAGTGGATTTGATGGAAAGAGGAAAGATTGGATTAGACTTCTGC---AAATACTTAGTGTTGGATGAAGCTGATAGGATGCTGGATATGGGATTTGGACCTCAGATACATCTTATACTTGAACAA---GATACTATGCCACTGAAGGGCATT---CATCACATCATGATGTTTAGTGCTACTTTTCCTAACGAAATACAGATGCTTGCTCGTGACTTTTTGGATGAATATATCTTTTTGGCTGTAGGAAGAGTAGGCTCTACCTCTGAGACTATCACACAGGAAGTAGTTTGGGTGGAAGAGCCAGATAAACGGTCATTTCTGCTTGATCTCTTAAATGCACCA------------------GGGAAGGATTCACTGACTTTAGTGTTTGTGGAGACCAAAAAGGGAGAAGATTCTCTGGAGAATTTCTTATACCAT------GAAGTATAT------CCTTGTACT---AGTATTCATGGAGACCAATCACAGAGAGATCGAGAAGAGGCCCTTCATCAGTTTTGCTTGGGGAAAATCCCAATTCTAGTGGCTACAGCTGTGGCAGCATGAAGACTAGACATTTCAAATGTGAAACATG-CTTCAATTTTGATTTGCCAAGTGATATTGAAGAATATGTGCCTTGTATTGGCTGTACAGGATGTGTGGGAATCCAGGGTCTTGCCACCTCATTCTTTAATTAAAGAAATATGAATATTACAAAGGATTTGTTGGATATTCTTATAGAAGCTAAACAAGAAGTGCCTGCTTGGTTG---GAAAAT---AAAGCTTATAAA---CACCACTACAAGGGTGGT---ATTCATGCATGATCTAAAAG---------------------ATTC---------AGTGGAGGA---------------TTTGGTGCC------------------------------------------AGAGACTATTGACAAAGTAGTGGTTCCAGCAGTTCTGGCTTCAGT---------AGTAGTCATACAAGC---------AGCAGC------TGCAGTGGT------------------GGAGGTGGT------CATGGCAGCAGCAGCAGATGT---------GGTGGA------------------------GGTAGCTATGGAGGCTTCTACAACAGTGATGGATGTGGAGGAAATTAT------AA---------------------------------------------------------------------------------------------------------------------------------------------------------------------------------------------------------------------------------------------------------------------------------------------------------------------------------------------------------------------------------------------------------------------------------------------------------------------------------------------------------------------------------------------------------------------------------------------------------------------------------------------------------------------------------------------------------------------------------------------------------------------------------------------------------------------------------------------------------------------------------------------------------------------------------------------------
>Human Chr4 Homologue
------------------------------------------------------------------------------------------------------------------------------------------------------------------------------------------------------------------------------------------------------------------------------------------------------------------------------ATGAGTCATGTGGTGATTGAAAAT---GTGCTTGGGCTGGACCAGCAGTTTGCTGGCCTA---------------------------GACCTGGCC---TATTCAGATAAT---CAGAGTGGGGGA---AGTACAGCCAGC---AAAGGGCAC---------------TATATCCCTTTTCGT-TGAGGAACAGA---------------------GCAGCTACTAAG------------------------------------------------------------------------------------------------------------------------------------------------------G-ATTC---TACAAG---ACAGTTGGGTGGCGTTCTAGC------AAAGATAAGGATGCCTACAGC------------------AGTTTTGAA------TCT---------CCTAAT------GATTCAAGCACT---------------------AAGTCTAGCTTCTTCAGAGATCATG---GAAGTGGATCAAGGGGA------GGGTTTGATAAT---------------------CATGGATGG------------------------------AGTGATTATGATGGCACTGGCAGCCAT------TGT---GACAGAAGTGGC------TTT------GGCAAATTAGCATGTGGTGAAAACAGTCACTGGTGTGAC---------------------------AAATAA------GAT---------------------------------------GAAGAT---------GATTGGTCAAAACCACTCCCACCAAGTGAATGCT-GGAACAGGAA---CTCTTTTCTGGA---GGC------------------AACACTGGGATTAATTTTGAGAAATACGATGACATTCTAGTTGAGGCAACAGACAGCAATTGTCCT------CCACAT---------------ATTGAAAGTTTCAGTGATGTTGAGATGGGAGAAACTATCATGGGAAACATGGAGGTTA----TTATACTAGCCTGACTCCAGTGCAAAAGCATGCTGTTACTATTAGAAAAGAGAAAAGAGACTTGATGGCTTGTGCCCAAACAGGGTCTGGAAAA-CTGCAGCATTTCTCTTGCCCATGTTGAGTCAGATGTAT---TCAGATGGT---CCAAAGGAGGCTTTGAGGGCCATGAAG------------GAAAATTAAAGG------TGAGGGCGCAGCAAACAGTACCCAATCTTCTTGGTATTAGCCCCAAGAAGAGAATTGGCAATACAGATCAATGAGAAAGCAAGAAAATTTTCGTACTGATCTAGAGTTCCTCCTTGTGTGATTTATGGTGGTGCTGTTATT---GTTCAGCAGATTTGAGTCTTA---GAAGGTGGATGGCACTTGCTACTAGCCACTCCAGGATATCTAGTGGATATGATGGAAAGAGGAAAGATTGGATTAAACTTTTAT---GAATACTTGGTGTTAGAAGAAGCTGATCAGATGTTGGATATGGGGTTTGAGCCTCAGATACATAGAAAAGTTGAACAA---GATACCATGCCTCCAAAGGGTGTC---CACCAAACTATGATGTTTAGTGCTACTTGGCCTAAGGACATACAGATGCTCGCTCATGATTTCTTCAATGAATATAT-TTATTGGCTGTAGGAGGAGTTGGCTCTACCTCTGAGAACATCACAAAGAAAGTTGTTTGGGTGGAAGAATCAGACAAACTGCTTGACCTCCTAATACATCCACTTGTCCCA------------------GGCAAGTACGCACTAACCTTAG-GTTTATGGAGACCAAAAAGGGTTTTTATTCTCTAGAGGATATCTTATACCAT------GAAGGATAG------TCATGTACC---AGTATCTATGGACACCATTCTCAGAGGGATAGGGAAGAAGCTCTTCACCAGTTACCCTCAGGAAAAAGCCCAATGCTAGTGGCTATAGCAGTAGCAGTAAGAGGACTGGACCTTTCAAATGTGGAACATGTTATCAATTTTGATTTGCCAAGTGATATTGAAGAATATGTATATGGCATTGGCCATACAAGATGTGTAGAAAACCTTGGCCTGGCCACCTCGTTCTTTAATGAGGGGAACATAAATATCACTAAGGATTTGTTGCATCTTCTTGTTGAAGCTAAACAAGAAGTGCCATCTTGGTTA---GAAAAT---ATGGCTTATGAA---CACCACTACCAGGGTAGT---AATTGTGGACGTTCTAAGAGC------------------AGATTT---------AGTGGAGGA---------------TTTGGTGCC------------------------------------------AGAGGCTACTGACAAAATAGTGGTGCCAGCCGTTCCAGTTTCAGC---------AGCAGCCATGCAAGC---------AGCAGA------CACAGTGGT------------------GAAGGTGGC------CACGGCAGCAGCAGAAGATTT---------GGTGGA------------------------GGTGGCTATGGAGGCTTTTGCAACACTAATAGATATGGAGGAAATTAT------AACTCCCAGAGA---------------GTTGAC---TGGTGGG-TAACTGAGCCTGCTTTGCAGTAGGTCATCCTGCCAAACAAGCTAATATGGAAACCATATGTAACTTAGCTGGATGATACCTTGTGTAGCTTGAAGAACTTGCAGTATATTACCAGCTGTGATTCTCCACTAATTTTTTCTTTTTTAAGGGAGCTCAAGGTTCCACAAGAAGAAAAAAAGAACAATTAACAACCTTGTTTGGAAGGTGGTTTGAAGACTTCATTGCCATTGTTTGGATTAATTCCCCTCCTGCCTACCTCCAACCCAAACTGCATTTATAATTTTGTGACTGAGGATCATTTGTTTGTTAATGTTAACTTTAGATAACTTTTTATTTTGATGTCCTGTTGGCTCAATACATCAATTGTTTTGAAAAAATTACTGAACTTGGGCTAAA---------------------------------------------------------------------------------------------------------------------------------------------------------------------------------------------------------------------------------------------------------------------------------------------------------------------------------------------------------------------------------------------------------------------------------------------------------------------------------------------
>Chimp ChrX Homologue
------------------------------------------------------------------------------------------------------------------------------------------------------------------------------------------------------------------------------------------------------------------------------------------------------------------------------ATGAGTCATGTGGTGGTAGAAAAT---GCCCTCGACCTGGAGGAGCAGTTTGCTCATCTG---------------------------GACCTGAAC---TCCTCTGATAAA---CAGAGTGGAGGA---AGTACAGCAAGC---CAAGAGTGC---------------TATATACCCCCTCACTTAAGGAACAGA---------------------GAAGGATCTAAA------------------------------------------------------------------------------------------------------------------------------------------------------GGATTC---CATGAT---AGACAGGATTGGAGTTGTAGC------AAAAATAAGGATGCATATAGC------------------AGTTTTGGG------TCT---------CGA---------GATTCAAGAGGA---------------------AAGCCTGGTTATTTCAGTGATTGTG---GAAGTGGATCAAGGGGA------AGATGTGATGAT---------------------CCTGGATGG------------------------------AGTGACTATGATGGTATTGGCAGTTAT------GGT---GACAGAATTGGC------TTT------GGCAAATTTGAATGGAGTGGACACAGTCATTGGTGTGAC---------------------------AAGTCA------GAT---------------------------------------AAAGAT---------TATTGGTCAAAACCACTTCCACCAAGTGAATGCTTGGAGCGGGTA---CTCTTTTCTGGA---GAA------------------AACACTGGGATTAACTTTGAGAAATATGATTATCTACCAATAGAGGCAAACAGCAGTAACTGTCCT------CCACAT---------------ATTGAAAATTTCAGCAATGTTGACATGGGAGAAATTATCATGGGGAACACAGAGCTTACTTACTATACTCATCCTACTCCACTGCAAAA-CATGCCATTCCTATTATTAGGGAAAAAAGAGACTTAATGTCTTGTGCCCAAGCAGGGTCTGGGAAAACTGCAGCATTTCTTTTACCCGTACTGAGTCAGATATAT---ATAGATGGT---CCAGGAAAAGCTTTGAAGGCTGTGAAG------------GAAAATGGAAGG------TATGGATGCCATGAACAATACTCAATCTCCTGGGTTTTAGCCCCAACAAGAGAATTGGCTGTACAGA--TATGAGGAAGTCAGAAAATTTTCATACCAGCCTAGAGTTCATCCTTGTGTAGTTTATGGTGATGCTGATATT---GGTCAGCAAATTCAGGTCTTA---GAACATGGATGCCACTTGTTAGTAGCCACGCCAGGACGTCTAGTGGATTTGATGGAAAGAGGAAAGATTGGATTAGACTTCTGC---AAATACTTAGTGTTGGATGAAGCTGATAGGATGCTGGATATGGGATTTGGACCTCAGATACATCTTATACTTGAACAA---GACACTATGCCACTGAAGGGCATT---CATCACATCATGATGTTTAGTGCTACTTTTCCTAACGAAATACAGATGCTTGCTCGTGACTTTTTGGATGAATATATCTTTTTGGCTGTAGGCAGAGTAGGCTCTACCTCTGAGACTATCACACAGGAAGTAGTTTGGGTGGAAGAGCCAGATAAACGGTCATTTCTGCTTGATCTCTTAAATGCACCA------------------GGGAAGGATTCACTGACTTTAGTGTTTGTGGAGACCAAAAAGGGAGAAGATTCTCTGGAGAATTTCTTATACCAT------GAAGTATAT------CCTTGTACT---AGTATTCATGGAGACCAATCACAGAGAGATCGAGAAGAGGCCCTTCATCAGTTTTGCTTGGGGAAAATCCCAATTCTAGTGGCTACAGCTGTGGCAGCATGAAGACTAGACATTTCAAATGTGAAACATG-CTTCAATTTTGATTTGCCAAGTGATATTGAAGAATATGTGCCTTGTATTGGCTGTACAGGATGTGTGGGAATCCAGGGCCTTGCCACCTCATT-TTTAATTAAAGAAATATGAATATTACAAAGGATTTGTTGGATATTCTTATAGAAGCTAAACAAGAAGTGCCTGCTTGGTTG---GAAAAT---AAAGCTTATAAA---CACCACTACAAGGGTGGT---ATTCATGCATGATCTAAAAG---------------------ATTC---------AGTGGAGGA---------------TTTGGTGCC------------------------------------------AGAGACTATTGACAAAGTAGTGGTTCCAGCAGTTCTGGCTTCAGT---------AGTAGTCATACAAGC---------AGCAGC------TGCAGTGGT------------------GGAGGTGGT------CATGGCAGCAGCAGCAGATGT---------GGTGGA------------------------GGTAGCTATGGAGGCTTCTACAACAGTGATGGATGTGGAGGAAATTAT------AATTCTTGTTAT---------------AAGAGT---TATTAAG--AGCTGGGCGCGGTGGCTCACGCCTGTAATCCCAGCACTTTGGGAGGCTGAGGCAGGCGGATCACGAGGTCAGGAGTTCGAGACCAGTCTGGCCAACATAGTGAAACTCCATCTCTACTAAAAATACAACCCAAACTACTTTCTGTGTGATATTCTCAGATGTAGAGCCTACTCTGCCTACAGCCAAAAAGATATATTCATCCAAAAAGTCATGAGTAAGCATTTGTATTTCTTTAGGAACGGGCATGCATCAGCCTAGTACATACACAGCGTTGGCTGCTGTACTAAAGACTCAGATGTGAGGCTTGCTGGTGAGAACATGGAGAACCCCCCAATACCCATGAGTACTGGGAATGTTGGCCATGTTTTGAACTAGTTTCTTTTCATTGCGTGAGGCTGGGAAAAGTTCTGAGGTAACTGAGAATTTCTGGCCAGGGGACATACTGGCATGATTCAAAGGCCTCTGGACCAGACCCAGCCTCCAATAGCCTGTTCCGGGTGTGTGGCAGAGAACCCTCAACTATACCGTTGCAAAACTCTTCTTCCTTCTCTATCTGTGGCATCTTACTCTTTCTCTGATTGAAATGTGCAGGGATTTTTACAGCCTAGGAAAGAAATCCTGTTAGGCAAGATCAGGAAAATGCCTCTAGAAACAGTTTTCCCCATTCCTCTGCAGTGAAGTTACTCGCTACCAGGTCTCTGGCAAGCACATAGTATTTCTAAGCTAACACCGCCACCTAGTGGAAATAGGAATCCTCTACATGAGACACATTTTTTTCCTTTTTCTTCCATGGTAACACTGCAGCTTCTTTTTACACCATTAAAAATCAGGCTCTATGCTTCTTCTGGAAATGGGAATTTTCTGCCTTTAGC
>Chimp Chr4 Homologue
--------------------------------------------------------------------------------------------------------------------------------------------------------------------------------------------------------------------------------------------------------------------------------------------------------------------------------------------------------------------------------------------------------------------------------------------------------------------------------------------------------------------------------------------------------------------------------------------------------------------------------------------------------------------------------------------------------------------------------------------------------------------------------------------------------------------------------------------------------------------------------------------------------------------------------------------------------------------------------------------------------------------------------------------------------------------------------------------------------------------------------------------------------------------------------------------------------------------------------------------------------------------------------------------------------------------------------------------------AGTTGAGGCAACAGACAGCAATTGTCCT------CCACAT---------------ATTGAAAGTTTCAGTGATGTTGAGATGGGAGAAACTATCATGGGAAACATGGAGGTTA----TTATACTAGCCTGACTCCAGTGCAAAAGCATGCTGTTACTATTAGAAAAGAGAAAAGAGACTTGATGGCTTGTGCCCAAACAGGGTCTGGAAAA-CTGCAGCATTTCTCTTGCCCATGTTGAGTCAGATGTAT---TCAGATGGT---CCAAAGGAGGCTTTGAGGGCCATGAAG------------GAAAATTAAAGG------TGAGGGCGCAGCAAACAATACCCAATCTTCTTGGTATTAGCCCCAAGAAGAGAATTGGCAATACAGATCAATGAGAAAGCAAGAAAATTTTCGTACTGATCTAGAGTTCCTCCTTGCGTGATTTATGGTGGTGCTGTTATT---GTTCAGCAGATTTGAGTCTTA---GAAGGTGGATGGCACTTGCTACTAGCCACTCCAGGATATCTAGTGGATATGATGGAAAGAGGAAAGATTGGATTAAACTTTTAT---GAATACTTGGTGTTAGAAGAAGCTGATCAGATGTTGGATATGGGGTTTGAGCCTCAGATACATAGAAAAGTTGAACAA---GATACCATGCCTCCAAAGGGTGTC---CACCAAACTATGATGTTTAGTGCTACTTGGCCTAAGGACATACAGATGCTCGCTCATGATTTCTTCAATGAATATATCTTATTGGCTGTAGGAGGAGTTGGCTCTACCTCTGAGAACATCACAAAGAAAGTTGTTTGGGTGGAAGAATCAGACAA--AGTTGTTTCTGCTTGACCTCCTAAATCCACCA------------------GGCAAGTATGCACTAACCTTAG-GTTTATGGAGACCAAAAAGGGTTTTTATTCTCTAGAGGATATCTTATACCAT------GAAGGATAG------TCATGTACC---AGTATCTATGGACATCATTCTCAGAGGGATAGGGAAGAAGCCCTTCACCAGTTACCCTCAGGAAAAAGCCCAATGCTAGTGGCTACAGCAGTAGCAGCAAGAGGACTGGACATTTCAAATGTGGAACATGTTATCAATTTTGATTTGCCAAGTGATATTGAAGAATATGTATATGGCATTGGCCATACAAGATGTGTAGAAAACCTTGGCCTGGCCACCTCGTTCTTTAATGAGAGGAACATAAATATCACTAAGGATTTGTTGCATCTTCTTGTTGAAGCTAAACAAGAAGTGCCATCTTGGTTA---GAAAAT---ATGGCTTATGAA---CACCACTACCAGGGTAGT---AATTGTGGACGTTCTAAGAGC------------------AGATTT---------AGTGGAGGA---------------TTTGGTGCC------------------------------------------AGAGGCTACTGACAAAATAGTGGTGCCAGCCATTCCAGTTTCAGC---------AGCAGCCATGCAAGC---------AGCAGA------CACAGTGGT------------------GGAGGTGGC------CACGGCAGCAGCAGAAGATTT---------GGCGGA------------------------GGTGGCTATGGAGGCTTTTGCAACACTAATAGATATGGAGGAAATTAT------AACTCCCAGAGA---------------GTTGAC---TGGTGGG-TAACTGA--------------------------------------------------------------------------------------------------------------------------------------------------------------------------------------------------------------------------------------------------------------------------------------------------------------------------------------------------------------------------------------------------------------------------------------------------------------------------------------------------------------------------------------------------------------------------------------------------------------------------------------------------------------------------------------------------------------------------------------------------------------------------------------------------------------------------------------------------------------------------------------------------
>Orangutan ChrX Homologue
------------------------------------------------------------------------------------------------------------------------------------------------------------------------------------------------------------------------------------------------------------------------------------------------------------------------------------------------------------------------------------------------------------------------------------------------------------------------------------------------------------------------------------------------------------------------------------------------------------------------------------------------------------------------------------------------------------------------------------------------------------------------------------------------------------------------------------------------------------------------------------------------------------------------------------------------------------------------------------------------------------------------------------------------------------------------------------------------------------------------------------------------------------------------------------------------------------------------------------------------------------------------------------------------------------------------------------------------------------------------------------------------------------------------------------------------------------------------------------------CTGCAAAA-CATGCCATTCCTATTATTAGGGAAAAAAGAGACTTAATGGCTTGTGCCCAAGCAGGGTCTGGGAAAACTGCAGCATTTCTTTTACTCGTACTGAGTCAGACATAT---ATAGATGGT---CCAAGAAAAGCTTTGAAGGCTGTGAAG------------GAAAATGGAACA------TATGGATGCCATGAACAATACTCAATCTCCTGGGTTTTAGCCTCAACAAGAGAATTGGCTGTACAGA--TATGAGGAAGCCAGAAAATTTTCATACCAGTCTAGAGTTCATCCTTGTGTAGTTTATGGTGATGCTGATATT---GGTCAGCAAATTCAGGTCTTA---GAACATGGATGCCACTTGTTAGTAGCCACGCCAGGACACCTAGTGGATTTGATGGAAAGAGGAACGATTGGATTAGACTTCTGC---AAATACTTAGTGTTGGATGAAGCTGATGGAATGTTGGATATGGGATTTGGACCTCAGATACATCTTATACTTGAACAA---GATACTATGCCACTGAAGGGCATT---CATCACATCATGATGTTTAGTGCTACTTTTCCTAACGAAATATAGATGCTTGCTCGTGACTTTTTGGATGAATATATCTTTTTGGCTGTAGGCAGAGTAGGCTCTACCTCTGAGAATATCACACAGGAAGTAGTTTGGGTGGAAGAGCCAGATAAACGGTCATTTCTGCTTGATCTCTTAAATGCACCA------------------GGGAAGGATTCACTGACTTTAGTGTTTGTGGAGACCAAAAAGGGAGCAGATTCTCTGGAGAATTTCTTATACCAT------GAAGTATAT------CCTTGTACT---AGTATTCATGGAGACCAATCACAGAGAGATCGAGAAGAGGCCCTTCATCCGTTTTGCTTGGGGAAAAACCCAATTCTAGTGGCTACAGCTGTGGCAGCATGAAGACTAGACATTTCAAATGTGAAACATG-CTTCAATTTTGATTTGCCAAATGATATTGAAGAATATGTGCCTTGTATTGGCTGTACAGGCTGTGTGGGAATCCAGGGCCTTGCCACCTCATTCTTTAATGAAAGAAATATGAATATTACAAAGGATTTGTTGGATATTCTTACAGAAGCTAAACAAGAAGTGCCTGCTTGGTTG---GAAAAT---AAAGCTTATAAA---CACCACTACAAGGGTGCT---ATTCGTGCATGATCTAAAAG---------------------ATTC---------AGCGGAGGA---------------TTTGGTGCC------------------------------------------AGAGACTATTGACAAAGTAGTGGTTCCAGCAGTTCTGGCTTCAGT---------AGTAGTCATACAAGC---------AGCAGC------TGCAGTGGT------------------GGAGGTGGT------CATGGCAGCAGCAGCAGATGT---------GGTGGA------------------------GGTAGCTATGGAGGCTTCTACAACAGTGATGGATGTGGAGGAAATTAT------AA---------------------------------------------------------------------------------------------------------------------------------------------------------------------------------------------------------------------------------------------------------------------------------------------------------------------------------------------------------------------------------------------------------------------------------------------------------------------------------------------------------------------------------------------------------------------------------------------------------------------------------------------------------------------------------------------------------------------------------------------------------------------------------------------------------------------------------------------------------------------------------------------------------------------------------------------------
>Orangutan Chr4 Homologue
------------------------------------------------------------------------------------------------------------------------------------------------------------------------------------------------------------------------------------------------------------------------------------------------------------------------------ATAAGTCATGTGGTGATTGAAAAC---GTGCTTGAGCTGGACCAGCAGTTTGCTGGCCTA---------------------------GACCTGGCC---TATTCGGACAAT---CAGAGTGGGG-----AGTACAGCCAGC---AAAGGGCGC---------------TCTATCCCTCTTCAT-TAAGGAACAGA---------------------GCAGCTACTAAG------------------------------------------------------------------------------------------------------------------------------------------------------G-ATTC---TACCAT---AAAGACAGTTTAGGGTGGAGC------AAAGATAAGGATGCCTACAGC------------------AGTTTTGAA------TCT---------CCTGAT------GCTTCAAGCACT---------------------AAGTCTAGCTTCTTCAGAGATCATG---GAAGTGGATCAAGGGGA------AGGTTTGATAAT---------------------CGTGGATGG------------------------------AGTGATTATGATGGCACTGGCAGCCAT------GGT---GACAGAAGTGGC------TTT------GGCAAATTAGCATGTGGTGAAAACAGTCACTGGTGTGAC---------------------------AAATAA------GAT---------------------------------------GAAGAT---------GATTAGTCAAAACCATTCCCACCAAGTGAATGCTTGGAACAGGAA---CTCTTTTCTGGA---GGC------------------AACACTGGGATTAATTTTGAGAAATACGATGCCATTCTAGTTGAGACAACAGACAACAATTG---------------------------------------------------------------------------------------------------------------------------------------------------------------------------------------------------------------------------------------------------------------------------------------------------------------------------------------------------------------------------------------------------------------------------------------------------------------------------------------------------------------------------------------------------------------------------ATACTTGGTTTTAGAAGAAGCTGATCAGATGTTGGATATGGGGTTTGAGCCTCAGATACATAGAAAAGTTGAACAA---GATACCATGCCTCCAAAGGGTGTC---CACCAAACTATGATGTTTAGTGCCACTTGGCTTAAGGACATACAGATGCTCGCTCATGATTTCTTCAATGAATATATCCTATTGGCTGTAGGAGGAGTTGGCTCTACCTCTGAGAATATCACAAAGAAAGTAGTTTGGGTGGAAGAATCAGACAAACAGTTGTTTCTGCTTGACCTCCTAAATCCACCA------------------GGCAAGTATGCACTAACCTTAGTGTTTATGGAGACCAAAAAGGGTTTTTATTCTCTAGAGGATATCTTATACCAT------GAAGGATAG------TCATGTACC---AGTATCTATGGACATCATTCTCAGAGGGATAGGGAAGAAGCCCTTCACCAGTTACCCTCAGGAAAAAGCCCAATGCTAGTGGCTACAGCAGTAGCAGCAAGAGGACTGGACATTTCAAATGTGAAACATGTTATCAATTTTGATTTGCCAAGTGATATTGAAGAATATGTATATGGCAATGGCCATACAAGATGTGTAGAAAACCTTGGCCTGGCCAACTCGTTCTTTAATGAGAGGAACATAAATATCACTAAGGATTTGTTGCATCTTCTTGTTGAAGCTAAACAAGAAGTGCCATCTTGGTTA---GAAAAT---ATGGCTTATGAA---CTCCACTACCAGGGTAGT---AATTGTGGACGTTCTAAGAGC------------------AGATTT---------AGTGGAGGA---------------TTTGGTGCC------------------------------------------AGAGACGACTGACAAAATAGTGGTGCCAGCCATTCCAGCTTCAGC---------AGCAGCCATGCAAGC---------AGCAGA------CACAGTGGT------------------GGAGGTGGC------CATGGCAGCAGCAGCAGATTT---------GGTGGA------------------------GGTGGCTGTGGAGGCTTTTGCAACACTAATAGATATGGAGGAAATTAT------AACTCCCAGAGA---------------TTTGAC---TGGTGGGCAACTGAGCCTGCTTTGCAGTAGGTCACCCTGCCAAACAAGCTAATATGAAAACCATATGTAACTTAGCTGGACGATACCTTGTGTAGCTTGAAGAACTCACAGTATATTACCAGCTGTGATTCTCCACTAATTTTTTTTTTTTTTTTTAAGGGAGCTCAAGGTTCCACAAGAAGAAATGAAAAGAACAATTAACAACCTTGTTCGGAAGGTGGTTTGAAGACTTCATTGCCATTGTTTGGATTAATTCCCCTCCTGCCTACCTCCAACCCAAACTGCATTTATAATTTTGTGACTGAGGATCATTTGTTTGTTAATGTTAACTTTAGATAACCTTTTATTTTGATGTCCTATTGGCTCAATACGTCAATTGTTTTGACAAAATTACTGAACTTGGGCTAAA
>Mouse Chr1 Homologue
------------------------------------------------------------------------------------------------------------------------------------------------------------------------------------------------------------------------------------------------------------------------------------------------------------------------------ATGAGTCATGTGGCAGTGGAAAAT---GTGCTCTGGCTGGACCAACA-TTTTTTGACCTA---------------------------GACCTGAAA---TCTTCAGATAAT---CAGACTGGAGTA---TGTACAGCAAGT---AAAGGGCAA---------------TACATCCCTCCTCATTTAAGTAACAGA---------------------GAAGCTATTAAA------------------------------------------------------------------------------------------------------------------------------------------------------GGATTC---TATGGC---AAAGATAGTTCAGGGTGGAGT------AAAGATAAGGATGCAAACAGC------------------AGTTTTGGA------TCA---------CGTGGT------GATTCAAGAGGG---------------------AAGTCTATCTTCTTTGGAAACCATG---GAAGTGAATCAAGGGGA------AGGTTTGATGAT---------------------TGTGGACGG------------------------------GGAGTCTATGATGGCATTGGCAGCCAT------GGA---GATAGAAGTGGC------TTT------GGCAAATTTGAAAAGGGTGGAAATCGTTGCTGGTGTGAC------------------------------------------------------------------------------------------------------------------CCACCAAGTGAACACTTGGAACATGAA---GTCTTTTCTGGA---GGC------------------AATACTGGGATTAACTTTGAGCAATATGATGTCATTCCAGTCGTAGCAACAGGCAACAACTGTCTT------CCACAC---------------ATTGAAAGTTTCAGTGATGTTGACATGGGAGAAATTATTATGGGAAACTTTGAGCTTACTTGTTATACTCGCCCATCTCCAGTGCAGAAGCTTGCTATTCCTATTATCAAAGAGAAAAGACACTTGATGGCTTGTGCTCAAACAGGCTCTGGAATAACTACAGCATTTCTTTTGCCCATCTTGAGTCAGATATAT---GCTGATGGT---CTAAGAGAGTCTCTGAGGGCTATGAAG------------GAAAATGGAACA------TATGGGCGGCATAAACAGTATCCAATCTCCTTGGTACTGGCACCAGTGAGAGCATTGACAGTGCAGATCTATGAGGAAGCCAGAAAATTCTCATACCAATCTAGAGTCTGCCCTTGTGTGGTTTATGGTGGTGCTGAAATT---GGTCAGCAGATTCGAGACTTA---GTATGTGGATACCACTTGTAAGTAGCCACT--------------AGATATGG-----------------GGTTTGAACCTC------AGATAC----------ATAGAATAG--------TTGAACA---------------AGACACTA------------------GACACTATGCATCCAAAAGGTGTC---TGCCACACTATGATGTTTAGTGCTACTTTTTCTAAGGAAATACAGATGCTGGCCTGTGATTTCTTGGATGAGTACATATTTCTGGCTGTAGCAATAGTTGGGTCTACTTCAGAGAACATCATACAAAAAGTGGTTTGGGTGGAGGAGATAGACAAAAGGTTATTTCTGCTTGACCTCCTAAATGCAACA------------------GGCAAGGATTCCCTGACTCTAGTGTTTGTGGAGACCAAAAAGGGGGCAGATTTGCTGGAGGATTTCTTATACCAT------GAAGGATAT------GCAAATACC---AATATCCATGGAGACTG---TCAGAAAGATAGGTAAGAGACCCTTCACCAGTTCCTCTCAGGAAATAGCCCAATTCTAGTGGCTACAGCAGTAGCAGCAAAAGGACCGGATATTTCAAATGTGAAGCATGTTATTAATTTTGACCTGCCTAGTGATATTGTAGAATATGTGCCTCACATAGGCTATAGAGGGCGTGTGGGAAACCATGGTCTTGCCACCTCATTCTTTAATGAAAGGAATATAAATCTCACTAAGGATTTACTGGATCTTCTTGTTGAAGCAAAACATCTAG--CCATCCTGGTTA---GAAAAC---TTGGCTTTTGAA---CACCACTACAAGGGTAGT---GGTCATGGACTTTCTAAGAGC------------------AGATTT---------AGTGCAGGG---------------TCTGGTGCC------------------------------------------AGAGACTATAGACTGAGTATAGGTGCCAGCAGTTCCAGCTTCAGC---------AGCAGCCGTGCAAGC---------AGCAGT------CGAAGTGGT------------------AGAGTTGAC------CATGGCAGCAGCATAGGATTT---------GCTGGA------------------------AGCAGCTA-GGAGGCTTTTACAACAGTGATGGGTATGAAGGATAAGAT------ATCTCACAGGGG---------------GTTGAC---TGGTGGGGTAATTGATCCTGCTTTGTGGTAGGTCACCCTGCCAAACAAGCTAATATGGAAACCACATGTAACTTAGCCAGACTATGCCTTGTATAGCTTCAAGACCTTGCAGTCCAATACCAGCTGTGATTCTTCACTGAAATCTATTTTTTTACGGGAGCTCAGGGTCACAAGCAAAGATGAAAGGAACAATCAGCAGCCCTGTCTGAAAGGTGGATTGAAGACTTCATTGCTGTAGTTTGGATTGACTCCCCTCTCGCCTACCCCTATCCAAAAACTGCATTTGTAATTTTGTGATTGAGGATCATTTGTTTGTTAACGTACTGTGCCTTTAACTTTAGACAACTCTTTTATTTTGATGTCCTGTTGGCTCAGTAATGCTCAAGATTCCAATTGTTTTTGACAAAATAAATTTACTGAACTTGGGCTAAA-----------------------------------------------------------------------------------------------------------------------------------------------------------------------------------------------------------------------------------------------------------------------------------------------------------------------------------------------------------------------------------------------------------------------------------------------------------------
>Rat Chr19 Homologue
------------------------------------------------------------------------------------------------------------------------------------------------------------------------------------------------------------------------------------------------------------------------------------------------------------------------GGTACTCTTCAGGATGTGGCAGTGGAAAAT---GTGCTCGGGCTGGACCAGCAGTTCGCTGGCCTA---------------------------GACCAGAAC---TCTTCAGATAAT---CAGCCTGAAGAA---AGTACAGTAAGC---AAAGGGCGC---------------TATATCCCTCCTCATTTAAGGAACTGA---------------------GAAGCTACTAAA------------------------------------------------------------------------------------------------------------------------------------------------------GGATTC---TATGGC---AAAGACAGTTCTGGGTGGAGTTCTAGTAAAAATAAGAATGCGTACAGC------------------AGTTTTGGA------TCC---------CGGAGT------GATTCAAGAGGG---------------------AAGTCTAGTTTCTTTGGTGATCGTG---GAAGTGGATCAAGGGGA------AGGTTTGATGAT---------------------CAGGGACAG------------------------------TTAGACTATGATGACATTGGCAGCCAT------GGA---AATAGAAGTAGC------TTT------GGCAAATTTGAAGGAGGTGGAAATAGTCGCTGGTATGAC---------------------------AAATCA------GAT---------------------------------------GAAGAT---------GACTGGTCAAAGCCACTCCCACCAAGTGAA-----------------------------------------------------------------------------------------------------------------------------------------------------------------------------------------------------------------------------------------------------------------------------------------------------------------------------------------------------------------------------------------------------------------------------------------------------------------------------------------------------------------------------------------------------------------------------------------------------------------------------------------------------------------------------------------------------------------------------------------------------------------------------------------------------------------------------------------------------------------------------------------------------------------------------------------------------------------------------------------------------------------------------------------------------------------------------------------------------------------T------GCCTGACTC---AGTATCCATGGAGACTGTTCTCCGAGAGATAGAGAAGCGGCCCTTCACCAGTTCCACTCAGGAAAAAGACCAATTCTAGTGGTTACAGCAGTAGCAGCAAGAGGATTGGATATTTCAAATGTGAAACATGTTATTAATTTTGACCTGCCTAGTGATATCGAAGACTATGTGCATCGCATAGACCATTCGGGGCATGTAGGAAACCTTGGTCTTGCCACCTCATTCTTTAATGAAAGGAATATAAATATCACTAAGGATTTACTGGATCTCCTTGTTGAAGCAAAACAGGAAGTGCCATCTTGGTTA---GAAAAC---ATGGCTTTCGAA---CACCAT---AAGGGCAGC---AGTTGTGGACCTTCTAAGAGT------------------AGTTTT---------AGTGGAGGA---------------TTTGGTGCC------------------------------------------AGAGGCCGTCGACAGAGTAGCTGTGTCAGCAGTTCCAGCTTCAGC---------AGCAGCCGTGCAAGC---------AGCAGT------CAAAGAGGT------------------GGAGGTGGT------CATGGCAGCAGCAGAGGATTT---------GGTAGA------------------------GGTGGCTACGGACGTTTTTACAACAGTGATGGATATGGGGAAATCCA---------CTCCCAGGGG---------------GTT-AC---AGGTGGGGAAACTGAGCCTGCTTTGTAGTAGGTCAACCTGCCAATCAAGCTAATATGGAAAACAGATTTAACTCAACCAGACTAAACCTTGTGTAGCTTCAACAACTCGAAGCAAATTAACAGCCGTGATTCTCCAATGAAAAAATAAACTTTTTTAAAATTTTTTTTGGGGGGGACCTCAGGGTCACAAGTAAAGATGAAAGGAACAATCAGCAGCCCTGTTCTGAAGGTGGTTTGAAGACTTCATTGCTGTAGCTTGGATTAACTCCCCTCCCACTTTCCCGTATCCCAAACTGCATTAATAATTTTATGACTGGGGATCATTTGTTTGTACTGTGCCTTTAACTTCAGAAAACTTTTTTTATTTGATGTCCTGTTTCCTCAGTATTGCTCAAGATTCCAATTGATTTTGACAAAATAAATTTACCGAACTTGA-------------------------------------------------------------------------------------------------------------------------------------------------------------------------------------------------------------------------------------------------------------------------------------------------------------------------------------------------------------------------------------------------------------------------------------------------------------
>Dog Chr22 Homologue
-----------------------------------------------------------------------------------------------------------------------------------------------------------------------------------------------------------------------------------------------------------------------------------------------------------------------------------------------------------------------------------------------------------------------------------------------------------------------------------------------------------------------------------------------------------------------------------------------------------------------------------------------------------------------------------------------------------------------------------------------------------------------------------------------------------------------------------------------------------------------------------------------------------------------------------------------------------------------------------------------------------------------------------------------------------------------------------------------------------------------------------------------------------------------------------------------------------------------------------------------------------------------------------------------------------------------------------------------------------------------------C------CCACAT---------------ATTGAAAGTTTCAATTATGATGAGATGGGAGAATTCATCTTGGGAAACATTGAGCTTATTTGTTATACTCACCTGACTCCAATGCAGAAG-----------------------GAAAAGACACTTGGTGGCTTGTACCCAAACAGAGTCTGTAAAAACTAAAGCATTTCTCTTGCCCATCTTGAGGCAGATTTAT---TCTGATGGT---AGAGGAGAAACGTGGAGAGCTATAAAA------------GAAAATGGAATA------TTTGGAAGCTGCAAA---TATCCAGTTTCCTTGGTATTAGCACCAACAAGACAACTGGCAGTGCTGATCTATGAGAAAGCCAGAAAATTTTCATACCATTCTAGGGTTC-TCTTTGGATTATTTATGGTGGTGCTGATATT---GGTCAGC-------AGACTTA---AAACAGGGATGCCATGTGTTAGTAGCCACTTTTG-AGGCCTAGTAGATATGATGGAAAGAGGAAATATTGGATTAGACTTTTGC---AAATACTTGGTGTTGAATAAAGCTGATAGAATGTTGGATATGGAGTTTGAAGTTCAGATATGTAGAATACTTGAACAA---AAGAGCAAGTCTCCAAAGGGAGTT---CACCACATCATGATGTTTAGTGCTGTTTTCCCTAGAGAAATAAAGATGATTGCTCCTAATTTCTTGGATGAATATATCTTCTTGGTTGTGGGAAGA-TTGGTTCTGCCTCTGAGAATATCACACAGAAG------------------TCAGACAAATGATAATTTCTGCATGACTTTC-------AACA------------------GGCAAGGATTCATTGACCTTAGTGTATGCAGAGAACAAAAAGAATGAAGATTCTCTGGACGA-------TACCAG------GAAAGATAT------TCTTGTACC---AGTATCCATGGCAAGCAATCTTAG----ACAGAGAAGAG--CCTTCATCTGTTCCTCTCAGGAAAA--CCCTATTCTAGTGGTTATAGCAATAGCATCTAGAGGACTGGACATTTCAAATATAAAACAACTTGTCGATTTTGACTTG--TAGTGATATTGAAGACT--GTACATCACATTGGCTGTACAGAATGTGTAGGAAAACTTGGCCCTACTAACTTGTTCTCTAACAAGAGGAACATAAATATTACCAAGGATTTGTTGTATCTTCTTA----------------------------------------------------------------------------------------------------------------------------------------------------------------------------------------------------------------------------------------------------------------------------------------------------------------------------------------------------------------------------------------------------------------------------------------------------------------------------------------------------------------------------------------------------------------------------------------------------------------------------------------------------------------------------------------------------------------------------------------------------------------------------------------------------------------------------------------------------------------------------------------------------------------------------------------------------------------------------------------------------------------------------------------------------------------------------------------------------------------------------------------------------------------------------------------------------------------------------------------------------------------------------------------------------------------------------------------------------------------------------------------------------------------------------
>Horse Chr17 Homologue
-------------------------------------------------------------------------------------------------------------------------------------------------------------------------------------------------------------------------------------------------------------------------------------------------------TGAGTTCTCCATGCTGTTCAGGGATAGATCCTGTGGAGGTGGAAAAT---GCCCCCAGGCTGGACCAGCAGTTTGCTGGCTCA---------------------------CACCTGAAG---TCTTGAAGTAAT---CAGAGTGGAGGA---AGTACAGCCATC---AAGGGGTG----------------TATATTTCTCCTCACTTA-AGGACAGA---------------------GAAGCTACAAAA------------------------------------------------------------------------------------------------------------------------------------------------------GGAGTC---TACGAT---GAAGACAGTTCAGGGTGGAATTCTAATAAAGATAAGGGTACCTAGAGC------------------AGTTCTGAG------TCT---------CATAGT------GATTCAAGAGAA---------------------AATTCCAGCTTCTTCAGTGATTGTG---GAAGTGGATCAAGGGAG------AAGTTTGATGAT---------------------CGTTGGGAG------------------------------AGTGACTATGATGGCATTGGCAGTCAT------GGT---GACACAAGTGGC------TTT------GGCAAATTTGAACGTGGTGGAAACAGTCAC-AGTGTAAC---------------------------AAATCA------GAG---------------------------------------TAAGAT---------GATTGGCCAAAACCACTCTAACCAAGTGAATGCTTGGTACAGGGA---CTTTTTTCAGGA---AAT------------------AACACTGGGATTAACTTTGAGAAATACAAT---ATTCCAATTGAGGCAATAGGCAACAACTATCCC------CCACAT---------------ACTGAAAGTGTCAGTGATGTTGAGATGGGAGAAATTATCATGGGAAACATAAAGCTTATTTGTTATACTCACCTGACTCCAGTGCAAAAGGATGCTATGATTATTATCAAAGAGAAAACACGCTTGATGACTTGTACCCAAACAGGGTCTGTAAAAACTACAGCATTTCTCTTGCCCATCTTGAGTTAGATTTAT---TCAGATAGT---CCAGGAGAGACTTTGAGGGCCATAAAG------------GGGAATGGAAGG------TAGGGGCGCTGCAAACAATCCCTAATATCCTAGGTATTAGCACCAAAGAGAGAATTGGCAGTACCGATCTGTGAAGAAGCCAGAAAATTTTCCTATCAATCTAGAGTTAGTCCTTACATTGTATATGGTGGTGCTGATATT---GGTCAACAGATGTGTGACTTA---GAACATGGATGTCACTTGTTAGTAGCCACTCTAGGAGGCCTAGTAGAAATGAGGTAAAGAGGAAATATTGGATAAGACTTCTGA---AAATACATGGTGTTGGGTAAAGCTGATCTTATATTGGATGTGAGTTTTGAAGCTCAGATAAGTAGAAAATTTAAACAA---G-TAGTATGCCACCAAAGGAAGTT---CTCCACACTATGAGGTTTAGTGCTACTTTCTCTAAGAAAATACAGACGCTTGCTCATGATTTCTTGGGTGAATATATCTTTTTGGCTGTGGGAAGA-TTGGCTTTACCTCTGAGAACATCACATACAAAG---------------AGTCAGACAAACAATCATTTCAGTTTGACCTCCTAAATGCAACA------------------GGAAAGGATTCACTAACCTTAGTGTTTATGGAGACCAAAAAGAGTGAATATTCTCTGGAAGATGTCTTATCCCAT------GAAGGGTGT------GCTTGTACC---AGTATCCATGGATAATGATCTCAGAGATGTAGAGAAGAGGCCCTCT-CCAGTTGCCCTCAGGAAAAAGCCCAATTCTAGTGATTACAGCAGTAGTGGCAAGGGGACTGGACATTTCAAACGTGGAACAAGTTATCAATTTTGACTTGCCAAGTGATATTGAAGAAAATATACATCTCAT-GGCTGTACAGGGTATACAGGAAAACTTGGCCTTGCCACCTTGTTCTTTAATAAGAGGAACATAAATATTAATAAAGATTTGTCGGATCTTCTTGTGGAGGTTAA-CAAGAAGTACCATCTTCCTTA---GATAAT---ATGGCACATGAA---CACCACTGCAAAGGTAGC---AGTCTTGGACATTCTAAGAGC------------------AGATTC---------AGTGGAAGA---------------TTTGGTGC------------------------------------------------CTATCTACATAGTTGTGGTGCTAGCAATGTCAGCTTCAGT---------AGCAGCTGTGTTGGC---------AATTGC------TAGGGTGGT------------------AGAGGAGGC------CACGGCAGCCACAGGGAGTTT---------GGTGGA------------------------GATGGCTATGGGGATTTTAGAACTTGCAGCAAAT----TGCCAATTAT------GATACGCCAGTG---------------ATTGTT---TTAAAGGGATGTCATGGTCACAAGAAGAGATGGAAGGAACAATCAGCAGCCCTGTTCTGAGGGTAGTTTGAAGATTTGTAGTTTGGATAAACTCCCCTCCTGCCTACCCCCATCCCAAACTGTGTTTATAATTTTGTGACTGAGGAGAGCATGTGTTTGTTAATGTACTGTGCCTTTAATTTTAGGCCACTTTTTATTTTGATATCCTGCTGGCTCAGTAATGCTCAAGACATCAATTGTTTTG-------------------------------------------------------------------------------------------------------------------------------------------------------------------------------------------------------------------------------------------------------------------------------------------------------------------------------------------------------------------------------------------------------------------------------------------------------------------------------------------------------------------------------------------------------------------------------------------------------------------------------------------------------------
